# Supplementary material for: Inflammation causes insulin resistance in mice via interferon regulatory factor 3 (IRF3)-mediated reduction in FAHFA levels
Source: Nat Commun. 2024 May 30;15:4605. doi: 10.1038/s41467-024-48220-5 (PMC11139994; doi:10.1038/s41467-024-48220-5)
Supplement: Supplementary file 4 — Supplementary Data 1 [file 41467_2024_48220_MOESM4_ESM.xlsx]

## Sheet: WT VS Tg
feature	logFC	logCPM	F	PValue	FDR
Ifit1	2.05976	9.3457	2360.53	1.63e-23	2.08e-19
Loxl3	2.34799	7.7284	1962.22	1.23e-22	7.89e-19
Ifi44	1.68482	7.05292	1162.72	3.05e-20	1.06e-16
Rsad2	1.98035	9.21592	1703.28	3.31e-20	1.06e-16
Zbp1	1.59556	7.65661	1041.2	9.79e-20	2.24e-16
H2-Q7	1.67531	7.4491	1053.58	1.05e-19	2.24e-16
Plac8	1.93458	6.33701	1127.02	1.3e-19	2.38e-16
Igfbp4	-1.36451	7.74555	997.406	1.54e-19	2.47e-16
Ccl5	3.6578	3.89657	929.927	3.23e-19	4.59e-16
Chchd10	-1.69471	5.42106	905.731	4.26e-19	5.3e-16
Itih4	-2.93726	3.61826	899.974	4.56e-19	5.3e-16
Trim30a	1.33002	7.84991	886.949	5.31e-19	5.67e-16
Cdkn1a	1.23053	8.64742	870.12	6.5e-19	6.4e-16
Cxcl10	2.41016	6.49081	1450.08	1.2e-18	1.09e-15
Ly6c1	1.34263	7.58298	795.311	1.67e-18	1.34e-15
Ly6a	1.82037	9.9378	1597.22	1.67e-18	1.34e-15
Phf11d	1.42293	6.99419	788.606	1.83e-18	1.38e-15
Gbp9	1.62729	5.9852	777.444	2.12e-18	1.51e-15
Ifi47	1.27212	6.35156	757.732	2.78e-18	1.87e-15
Igtp	1.26899	6.78393	750.428	3.08e-18	1.95e-15
Iigp1	1.20634	8.32997	745.924	3.28e-18	1.95e-15
Phgdh	-1.50236	5.59253	744.373	3.35e-18	1.95e-15
Gbp2	1.30997	7.91005	736.224	3.76e-18	2.08e-15
Fbxo31	-1.83914	4.91699	733.829	3.89e-18	2.08e-15
Ly6e	1.31528	9.37281	869.794	4.96e-18	2.54e-15
Sulf1	1.3304	6.52233	695.445	6.83e-18	3.29e-15
Pdia6	-1.1104	8.2302	692.795	7.11e-18	3.29e-15
Ccng1	0.918141	9.67607	692.084	7.19e-18	3.29e-15
Gbp7	1.22252	7.26845	682.345	8.34e-18	3.68e-15
Cfb	1.19416	7.68112	652.931	1.32e-17	5.64e-15
H2-T22	1.34055	8.82191	789.743	1.4e-17	5.77e-15
Ifitm3	1.11197	8.27318	639.477	1.64e-17	6.57e-15
Myo18b	2.1009	4.53172	634.537	1.78e-17	6.8e-15
Plagl1	1.43686	6.91419	734.579	1.8e-17	6.8e-15
Lgals3bp	1.09835	9.89313	715.096	2.36e-17	8.62e-15
Oas3	1.50786	6.8964	776.296	2.57e-17	9.02e-15
Timp1	1.25303	6.26951	611.756	2.61e-17	9.02e-15
Samd9l	1.07522	8.04567	607.478	2.81e-17	9.45e-15
Ifi27l2a	1.07386	7.84327	598.323	3.29e-17	1.08e-14
Gbp10	2.07897	5.96402	939.096	3.47e-17	1.11e-14
H2-T23	1.25124	8.72831	683.651	5.27e-17	1.65e-14
Calr	-0.832543	9.72192	563.308	6.16e-17	1.88e-14
Ralgds	-1.35201	5.62438	560.58	6.47e-17	1.93e-14
Tenm4	-0.947148	8.64033	550.324	7.84e-17	2.28e-14
Ddx60	1.10082	6.91622	539.52	9.64e-17	2.74e-14
Irf7	1.1987	8.80287	636.417	1.15e-16	3.13e-14
Ifih1	1.02403	7.93093	530.453	1.15e-16	3.13e-14
Herc6	1.40916	7.70081	700.452	1.33e-16	3.56e-14
Gm4951	1.0949	6.05538	518.677	1.45e-16	3.79e-14
Slc23a2	1.03762	7.13056	512.994	1.63e-16	4.16e-14
Il18bp	1.54283	5.22663	511.817	1.66e-16	4.18e-14
Phlda3	0.97837	7.97757	508.104	1.79e-16	4.42e-14
Rnaset2b	1.48054	7.00625	719.539	2.03e-16	4.89e-14
Dhx58	1.16827	6.39713	498.755	2.18e-16	5.16e-14
Ak1	1.10982	6.34559	495.263	2.34e-16	5.38e-14
Slc25a23	-1.47609	4.74812	494.975	2.35e-16	5.38e-14
Itih5	-1.03653	6.56334	493.858	2.41e-16	5.41e-14
Gsn	-0.647447	11.6781	489.894	2.62e-16	5.78e-14
Npc2	0.753769	10.0233	485.01	2.9e-16	6.3e-14
B2m	0.84122	10.6567	519.675	3.37e-16	7.18e-14
Znfx1	0.946086	9.05295	475.085	3.6e-16	7.55e-14
Dcxr	1.20073	5.93573	471.32	3.9e-16	8.06e-14
Trim30d	0.927932	6.66504	465.782	4.41e-16	8.96e-14
Gdf11	1.46427	5.50353	470.043	4.52e-16	9.04e-14
Cdsn	-2.41593	3.4281	463.242	4.67e-16	9.19e-14
Fgf2	0.937159	7.06206	461.29	4.87e-16	9.46e-14
Ccdc3	-1.27903	5.23371	456.627	5.41e-16	1.03e-13
Fam110c	1.07305	6.25099	455.994	5.49e-16	1.03e-13
Ano3	1.62634	4.66127	447.087	6.73e-16	1.22e-13
Scd3	-3.53739	2.49884	451.765	6.73e-16	1.22e-13
Psmb9	1.31229	5.68142	446.906	6.76e-16	1.22e-13
Atf5	-0.911526	7.39179	445.257	7.02e-16	1.25e-13
Apod	1.18034	5.8789	444.522	7.14e-16	1.25e-13
H2-K1	0.98654	11.1258	679.011	7.26e-16	1.26e-13
Mlkl	1.2297	5.55001	437.5	8.41e-16	1.44e-13
Aig1	1.45995	8.4806	761.101	9.32e-16	1.57e-13
Uba7	0.985389	6.60503	432.412	9.49e-16	1.57e-13
Dok1	1.62958	5.57535	537.102	9.56e-16	1.57e-13
H2-Q6	1.96422	7.11424	1036.37	1.12e-15	1.82e-13
Ddx58	0.948484	8.03548	423.019	1.19e-15	1.9e-13
Oas2	1.04186	6.20007	417.763	1.35e-15	2.14e-13
Sp100	0.996784	7.1815	416.049	1.41e-15	2.2e-13
Ephx1	1.28962	7.66512	575.72	1.47e-15	2.26e-13
Pde7a	0.975671	6.38806	410.888	1.6e-15	2.44e-13
Prodh	-1.45763	4.81876	406.626	1.78e-15	2.69e-13
Atm	0.868538	6.84561	405.043	1.86e-15	2.76e-13
Irgm1	1.18209	7.2059	500.928	1.92e-15	2.81e-13
Cnr1	2.33147	3.47218	403.459	1.93e-15	2.81e-13
Efemp1	0.888249	6.92503	400.015	2.11e-15	3.04e-13
Plscr2	1.21818	5.47676	399.579	2.13e-15	3.04e-13
Ccl7	1.27065	5.82122	430.431	2.17e-15	3.05e-13
Cyb5r1	-0.971361	6.01783	395.93	2.34e-15	3.26e-13
Car13	0.854007	6.67685	393.664	2.49e-15	3.42e-13
Aldh1a7	0.8186	7.83537	385.195	3.11e-15	4.23e-13
Ccl2	1.46337	5.23791	394.574	3.18e-15	4.29e-13
Agrn	0.842296	7.85988	383.635	3.24e-15	4.32e-13
Ifi204	0.815407	7.85451	383.215	3.27e-15	4.32e-13
Lgals9	1.00268	6.99672	396.683	3.31e-15	4.32e-13
Pdia3	-0.713632	9.15975	379.483	3.62e-15	4.68e-13
Gbp5	1.43388	5.20005	377.952	3.89e-15	4.98e-13
Ifi35	0.982487	5.9266	372.233	4.41e-15	5.54e-13
Parp12	0.85678	6.92367	372.205	4.41e-15	5.54e-13
H2-D1	0.688457	11.037	387.196	4.49e-15	5.58e-13
Gbp6	0.826212	7.63092	369.173	4.8e-15	5.9e-13
Peg10	1.04702	6.25155	378.242	4.88e-15	5.9e-13
Inhbb	1.04545	5.61157	368.538	4.88e-15	5.9e-13
Psmb10	1.02324	5.75272	365.112	5.37e-15	6.37e-13
Col5a3	-0.833673	8.78373	370.297	5.37e-15	6.37e-13
Igf1	0.807405	8.21982	363.345	5.64e-15	6.63e-13
Slc7a5	-0.923047	6.47307	363.263	6.24e-15	7.26e-13
Cd80	1.79662	4.2157	358.854	6.4e-15	7.39e-13
Ppa1	-0.832915	6.36708	357	6.75e-15	7.72e-13
Gbp3	1.4271	7.12703	626.537	7.3e-15	8.27e-13
Trim12c	1.06804	5.96318	353.055	7.78e-15	8.74e-13
Psme2	0.862444	7.0509	351.738	7.85e-15	8.74e-13
Agt	-0.789311	6.90112	350.539	8.13e-15	8.97e-13
Slc6a9	-1.35017	4.46047	348.779	8.56e-15	9.37e-13
Adrb3	-0.762535	7.3492	348.349	8.67e-15	9.4e-13
Oas1a	1.33764	6.24808	504.665	8.86e-15	9.53e-13
Ube2l6	1.23078	5.48073	346.967	9.02e-15	9.63e-13
Jarid2	-0.935414	5.64563	345.743	9.35e-15	9.9e-13
Rtp4	0.929889	6.61297	342.514	1.03e-14	1.08e-12
Gas6	0.670274	9.43303	340.901	1.08e-14	1.12e-12
Sp140	1.02341	5.89396	340.315	1.1e-14	1.13e-12
Oplah	-0.816771	6.52237	339.497	1.13e-14	1.15e-12
Slfn8	0.804315	6.859	338.739	1.15e-14	1.17e-12
Lrrc32	0.833398	7.91672	337.71	1.19e-14	1.2e-12
Psrc1	1.61942	4.47833	335.883	1.26e-14	1.26e-12
Eda2r	0.956982	5.9903	335.408	1.27e-14	1.26e-12
Tapbp	0.779738	9.22508	334.448	1.35e-14	1.33e-12
Cmpk2	1.97383	7.69665	999.575	1.44e-14	1.41e-12
Trim12a	0.939568	5.72007	327.836	1.61e-14	1.56e-12
Dgkd	-0.751486	7.7034	327.241	1.64e-14	1.57e-12
Mdm2	0.835224	6.91026	321.172	1.98e-14	1.89e-12
mt-Nd2	-0.990853	8.56061	434.91	2.03e-14	1.93e-12
Lpin1	-0.724288	8.62169	320.061	2.05e-14	1.93e-12
Prelp	0.771987	7.75388	317.254	2.24e-14	2.09e-12
Acot2	-1.12917	5.02996	315.633	2.36e-14	2.18e-12
Trim66	-1.83767	3.50484	315.508	2.37e-14	2.18e-12
Orm1	0.905394	6.06383	315.025	2.4e-14	2.2e-12
Sulf2	0.792097	7.65291	313.187	2.55e-14	2.3e-12
Tfrc	-0.980971	5.38036	313.182	2.55e-14	2.3e-12
H2-Q4	1.34052	7.25367	554.809	2.6e-14	2.33e-12
Stat2	0.846635	7.69697	308.871	2.93e-14	2.61e-12
Tgtp2	1.62022	5.32367	427.414	2.96e-14	2.61e-12
Pabpc4	-0.773249	6.10565	305.688	3.26e-14	2.85e-12
Aldh1l2	-1.02521	5.42354	305.553	3.27e-14	2.85e-12
Magt1	-0.723773	6.97783	305.377	3.29e-14	2.85e-12
Acat2	0.781095	7.02184	304.472	3.39e-14	2.91e-12
Serpine2	0.76943	6.64736	304.313	3.41e-14	2.91e-12
Stat1	0.736094	8.99979	301.524	3.74e-14	3.17e-12
Tubb4b	0.799549	7.88968	301.148	3.79e-14	3.19e-12
Amotl1	-0.756185	7.72817	300.018	3.94e-14	3.29e-12
Spp1	0.917719	6.44467	310.569	3.95e-14	3.29e-12
Usp18	1.41153	6.67336	572.234	4.25e-14	3.51e-12
Plin2	0.743617	9.83422	330.511	4.52e-14	3.71e-12
Adra1a	-1.67205	3.48336	295.628	4.57e-14	3.72e-12
Mrc1	-0.873588	8.29083	342.718	4.63e-14	3.75e-12
Scp2	0.707666	9.03806	294.586	4.73e-14	3.81e-12
Ltc4s	1.38915	4.85964	291.601	5.24e-14	4.19e-12
Ppm1l	0.797983	6.56253	289.861	5.57e-14	4.43e-12
Aldh6a1	-0.684219	8.52522	286.488	6.26e-14	4.95e-12
Ccnd2	0.619938	9.73392	285.867	6.4e-14	5.03e-12
Parp9	0.740986	7.12607	285.375	6.51e-14	5.08e-12
Paqr9	0.984046	5.91214	289.132	7.21e-14	5.6e-12
Cngb3	3.46747	2.39778	279.504	8.02e-14	6.19e-12
Ccne1	1.51409	5.44691	402.669	8.49e-14	6.51e-12
Pqlc3	0.781113	6.13735	276.943	8.8e-14	6.69e-12
Atp10a	0.844593	6.30921	276.862	8.83e-14	6.69e-12
Pck2	-0.796372	5.91082	274.832	9.5e-14	7.15e-12
Inka2	1.67991	4.19328	274.695	9.55e-14	7.15e-12
Ssh2	-0.945384	7.45169	353.7	9.84e-14	7.33e-12
Sfxn1	-0.756214	7.04003	272.717	1.03e-13	7.59e-12
Pamr1	1.335	4.61412	272.612	1.03e-13	7.59e-12
Slc4a4	-0.70853	6.84712	270.708	1.11e-13	8.09e-12
Parp11	1.14481	5.95954	347.024	1.19e-13	8.67e-12
Gm20559	0.773136	6.24954	267.448	1.25e-13	9.02e-12
Prss23	0.668256	8.30462	267.228	1.26e-13	9.02e-12
Tyro3	1.36406	4.3121	267.179	1.26e-13	9.02e-12
Eprs	-0.689901	8.11198	266.392	1.3e-13	9.24e-12
Casp12	0.831226	6.10587	265.875	1.32e-13	9.37e-12
Rnf213	0.546101	10.616	263.656	1.44e-13	1.01e-11
Mrap	0.808741	6.66028	262.657	1.5e-13	1.05e-11
Col6a3	-0.550993	11.1245	267.787	1.76e-13	1.22e-11
Cavin2	0.638613	8.29396	256.079	1.93e-13	1.33e-11
Phf11b	1.75744	3.63669	255.933	1.94e-13	1.33e-11
Dhcr7	0.805205	5.99911	255.833	1.95e-13	1.33e-11
Ei24	0.687528	7.399	254.163	2.08e-13	1.41e-11
Gfra1	1.57601	4.20964	253.461	2.13e-13	1.45e-11
Cd1d1	0.765436	6.9016	253.249	2.15e-13	1.45e-11
Stab1	-1.08803	7.52412	424.504	2.3e-13	1.54e-11
Lyve1	-1.56857	3.56997	251.522	2.3e-13	1.54e-11
Irgm2	0.679092	7.59336	250.13	2.44e-13	1.62e-11
Tap2	0.754967	6.72636	249.849	2.46e-13	1.63e-11
Sp110	1.1565	5.13153	249.299	2.52e-13	1.65e-11
Arhgef2	-0.632852	7.0719	248.11	2.64e-13	1.72e-11
Mreg	-2.49255	2.33983	246.878	2.77e-13	1.8e-11
Exoc4	0.752642	7.57254	246.703	2.79e-13	1.81e-11
Dtx3l	0.807608	7.52592	260.923	2.99e-13	1.92e-11
Dnajb11	-0.812235	5.57637	244.743	3.02e-13	1.94e-11
Psmb8	1.31205	7.01582	499.722	3.11e-13	1.98e-11
Hsd17b12	0.633077	8.55412	241.533	3.45e-13	2.19e-11
Gvin1	0.87546	9.03085	334.728	3.61e-13	2.28e-11
Agpat2	0.534823	9.872	240.043	3.67e-13	2.3e-11
Mettl7a1	-0.932914	5.19051	237.559	4.07e-13	2.54e-11
Selenow	0.740059	6.4552	235.753	4.38e-13	2.73e-11
AW112010	1.24029	4.73719	234.437	4.63e-13	2.87e-11
Mov10	0.969263	6.12184	282.265	5.2e-13	3.2e-11
Nlrc5	0.640021	6.80293	231.063	5.35e-13	3.28e-11
Uggt1	-0.669987	7.35241	230.816	5.41e-13	3.3e-11
Xpot	-0.727719	6.9169	235.262	5.52e-13	3.35e-11
Mmp11	-1.1926	4.53635	229.951	5.61e-13	3.39e-11
Pcsk5	-0.867912	5.15496	228.808	5.9e-13	3.54e-11
Cecr2	-1.9671	2.90785	225.08	7.49e-13	4.48e-11
Col28a1	0.725376	6.53384	222.434	7.79e-13	4.64e-11
Nid2	0.718215	7.68838	221.382	8.17e-13	4.84e-11
Pla1a	0.670576	6.95525	219.531	8.87e-13	5.23e-11
Fbn2	-0.649017	7.64936	219.061	9.06e-13	5.32e-11
Klhl42	0.726193	6.12877	217.633	9.66e-13	5.65e-11
Trim34a	0.919683	5.31814	216.854	1e-12	5.81e-11
Ddias	1.71384	3.3507	216.799	1e-12	5.81e-11
Rdh12	0.960228	5.10438	216.653	1.01e-12	5.83e-11
Phyhd1	-1.12343	4.27918	214.328	1.12e-12	6.45e-11
Canx	-0.517468	9.40397	214.217	1.13e-12	6.45e-11
Glrx	0.821559	5.44911	212.594	1.22e-12	6.92e-11
Ifit1bl2	1.96913	2.92408	212.407	1.23e-12	6.95e-11
Pabpc1	0.522152	10.26	212.203	1.24e-12	6.99e-11
Plat	0.843687	5.38781	211.427	1.28e-12	7.16e-11
Slc35b1	-0.722887	6.12553	211.404	1.29e-12	7.16e-11
Ndrg2	-1.06185	5.55689	276.908	1.29e-12	7.16e-11
Ubc	0.441595	11.0197	208.626	1.46e-12	8.11e-11
Hdc	2.07737	3.0785	207.738	1.53e-12	8.42e-11
Parp10	0.642126	6.32226	207.53	1.54e-12	8.47e-11
Irf3	0.730192	6.31697	207.4	1.55e-12	8.49e-11
Dab2	-0.616256	7.56021	206.639	1.61e-12	8.76e-11
2022-03-02	0.612859	7.07315	206.525	1.62e-12	8.77e-11
Cryab	1.07861	6.67963	351.461	1.67e-12	9.03e-11
Gm14493	9.47073	1.12761	222.532	1.71e-12	9.19e-11
Atp2a3	-2.15408	2.87574	238.161	1.78e-12	9.53e-11
Cbs	-1.94979	3.21613	241.828	2.1e-12	1.12e-10
Edem1	-0.631727	8.41069	200.658	2.14e-12	1.14e-10
Retn	0.583848	8.61321	199.969	2.22e-12	1.17e-10
Psme1	0.956632	7.10957	300.176	2.23e-12	1.18e-10
Parp14	0.636244	8.13698	199.525	2.27e-12	1.19e-10
Has2	1.29787	3.93822	199.429	2.28e-12	1.19e-10
Ppp2r1b	0.705772	8.11435	211.658	2.38e-12	1.24e-10
Gpx1	0.702129	6.09381	198.293	2.41e-12	1.25e-10
Mndal	0.704007	6.28636	194.395	2.92e-12	1.51e-10
Reep6	-1.44968	3.3073	193.297	3.09e-12	1.59e-10
Deptor	-0.691601	6.08991	191.64	3.36e-12	1.72e-10
Ncoa4	0.571174	8.13321	190.428	3.57e-12	1.82e-10
Tulp4	0.586736	8.35947	190.33	3.59e-12	1.82e-10
C2	0.787616	5.7356	190.184	3.62e-12	1.83e-10
Oasl1	2.32657	7.93876	1080.52	3.62e-12	1.83e-10
Peli2	-0.657473	6.07222	189.692	3.71e-12	1.86e-10
Erap1	0.599361	7.13157	188.849	3.87e-12	1.94e-10
Il33	1.99223	3.10788	189.676	3.98e-12	1.98e-10
Sh3bgrl	0.581322	8.32786	188.085	4.03e-12	2e-10
Pex16	0.688185	6.091	187.923	4.06e-12	2.01e-10
Krt36	1.43644	3.99018	187.786	4.09e-12	2.01e-10
Hspa9	-0.486671	9.41372	187.74	4.1e-12	2.01e-10
Ncam1	0.688752	6.20517	187.721	4.1e-12	2.01e-10
Ugdh	0.5826	6.98706	186.876	4.29e-12	2.09e-10
Atf6	-0.589041	6.80508	186.269	4.42e-12	2.15e-10
Rbm15b	-0.709136	5.76501	186.055	4.47e-12	2.16e-10
Nrp2	-0.664989	6.06814	185.551	4.59e-12	2.21e-10
Serpinb9	0.747087	5.501	183.733	5.05e-12	2.42e-10
Samhd1	0.620912	7.58648	183.621	5.08e-12	2.43e-10
Sppl2a	0.582471	7.55778	183.389	5.15e-12	2.45e-10
Shisa5	0.641175	7.6896	182.089	5.51e-12	2.62e-10
Bri3bp	-0.845818	5.16753	181.762	5.61e-12	2.65e-10
Laptm4a	0.519625	9.05876	181.73	5.62e-12	2.65e-10
Trp53inp1	0.697841	8.51454	209.717	5.66e-12	2.66e-10
9930111J21Rik2	0.725941	5.82925	180.71	5.94e-12	2.76e-10
Fam13a	-0.56314	7.01095	180.695	5.94e-12	2.76e-10
Slc43a1	-1.19734	4.38289	190.053	5.96e-12	2.76e-10
Rnf169	0.596962	6.29565	180.565	5.98e-12	2.76e-10
Helz2	0.5552	7.947	179.807	6.23e-12	2.87e-10
Ntrk2	-0.793214	5.3657	179.441	6.35e-12	2.92e-10
Mpp1	0.560324	7.40475	179.019	6.5e-12	2.97e-10
Casp7	1.05323	4.61194	178.999	6.51e-12	2.97e-10
Pogk	-0.741459	5.41838	178.79	6.58e-12	2.99e-10
Adap1	1.2442	4.02713	178.578	6.66e-12	3.01e-10
Psmb2	0.62869	6.2284	178.408	6.72e-12	3.03e-10
Postn	0.434511	11.1397	177.513	7.05e-12	3.16e-10
Enpp4	0.609506	6.11799	177.477	7.07e-12	3.16e-10
Fry	-0.903528	4.8077	176.102	7.62e-12	3.4e-10
Rps27l	0.729756	5.88104	175.64	7.81e-12	3.47e-10
Spry4	0.770376	5.72656	175.287	7.97e-12	3.53e-10
Impdh1	-0.716703	5.52595	174.307	8.41e-12	3.71e-10
Ifi203	0.580265	7.11305	173.975	8.56e-12	3.77e-10
Comt	0.609991	7.73445	173.813	8.64e-12	3.79e-10
Derl3	-3.02649	1.68178	183.459	8.69e-12	3.8e-10
Ifi205	0.604778	6.91266	173.142	8.97e-12	3.91e-10
Ms4a4c	1.4601	3.39916	172.403	9.35e-12	4.06e-10
Rmdn3	0.712525	5.66397	172.168	9.47e-12	4.1e-10
Ddit3	-0.914744	5.11696	177.123	9.56e-12	4.12e-10
Idh2	-0.763496	6.04861	197.557	9.86e-12	4.24e-10
Uso1	-0.568438	7.22475	171.373	9.9e-12	4.24e-10
Pdk4	-0.573579	6.09314	170.296	1.05e-11	4.49e-10
Adar	0.572948	6.84438	169.749	1.09e-11	4.62e-10
Oxtr	1.64428	3.2405	169.226	1.12e-11	4.74e-10
Mroh1	-0.598135	6.67109	168.983	1.13e-11	4.79e-10
Gtse1	1.29188	3.76083	168.888	1.14e-11	4.8e-10
Zbtb20	-0.499206	8.91798	168.452	1.17e-11	4.9e-10
Itga1	-0.789524	5.43832	168.366	1.17e-11	4.91e-10
Polk	0.818597	5.42134	168.259	1.18e-11	4.93e-10
Tuba1a	0.53476	9.2614	167.46	1.24e-11	5.14e-10
Oas1g	1.22475	4.30845	166.918	1.28e-11	5.29e-10
Sel1l	-0.988934	8.43761	350.196	1.29e-11	5.32e-10
Lonp1	-0.66821	7.31272	185.189	1.31e-11	5.4e-10
Rgcc	0.570814	6.8145	166.161	1.33e-11	5.47e-10
Phactr2	0.62339	6.03201	164.909	1.43e-11	5.86e-10
Ophn1	-0.666619	5.87282	163.89	1.52e-11	6.2e-10
Rgl1	0.603105	6.42603	163.623	1.54e-11	6.28e-10
Tlr3	0.908671	4.98598	163.257	1.58e-11	6.39e-10
Gtf3c3	0.603872	6.30486	163.055	1.6e-11	6.45e-10
Tap1	1.12381	7.33453	353.691	1.6e-11	6.45e-10
Cep170b	0.560113	6.59258	162.42	1.66e-11	6.65e-10
Tdrd7	0.570787	6.45341	162.125	1.69e-11	6.75e-10
Gramd1b	-0.535976	7.5075	161.975	1.7e-11	6.79e-10
Flnc	0.537812	7.9326	161.753	1.72e-11	6.85e-10
Pdia4	-1.29523	8.58361	531.284	1.74e-11	6.88e-10
Pccb	-0.533518	6.46886	161.328	1.77e-11	6.99e-10
Eif2ak2	0.596803	6.90857	161.036	1.8e-11	7.09e-10
Cad	-0.742779	6.11425	189.537	1.85e-11	7.25e-10
Dbnl	0.603595	6.09715	160.53	1.85e-11	7.26e-10
Trim21	0.886825	5.46051	174.085	1.9e-11	7.41e-10
Tram1	-0.53503	7.09649	159.817	1.93e-11	7.53e-10
Sec61a1	-0.562321	7.80467	159.046	2.03e-11	7.86e-10
Rdh11	0.662018	6.09438	158.807	2.05e-11	7.95e-10
Pink1	-0.536607	6.41964	158.214	2.13e-11	8.21e-10
Emp1	0.481372	8.97495	157.659	2.2e-11	8.47e-10
Tnfrsf10b	0.808709	5.0753	157.249	2.26e-11	8.65e-10
2022-09-09	0.537068	7.20466	157.199	2.26e-11	8.65e-10
Bcat2	-1.08167	7.35927	360.174	2.32e-11	8.83e-10
mt-Nd6	-0.668655	5.98029	159.523	2.33e-11	8.83e-10
Hr	-1.54646	2.92749	156.713	2.33e-11	8.83e-10
Htr2a	0.685263	5.49938	156.575	2.35e-11	8.88e-10
Ggta1	0.715654	5.53673	156.196	2.41e-11	9.06e-10
Tex15	2.04591	2.61608	155.698	2.48e-11	9.3e-10
Casp3	0.613665	5.89989	155.678	2.48e-11	9.3e-10
Lacc1	0.805996	5.43763	155.587	2.5e-11	9.32e-10
Hspb1	0.72379	5.50512	154.159	2.73e-11	1.01e-09
Gid4	-0.675077	5.4501	153.499	2.84e-11	1.05e-09
Txndc11	-0.658146	5.75457	153.368	2.86e-11	1.06e-09
Slco2b1	-1.66219	2.4884	152.727	2.98e-11	1.1e-09
Crlf1	0.736054	5.28071	152.396	3.04e-11	1.12e-09
Npr1	-2.07243	1.88256	152.317	3.06e-11	1.12e-09
Rpn1	-0.508946	7.58419	151.821	3.15e-11	1.15e-09
Crls1	-0.694277	5.43516	151.458	3.22e-11	1.18e-09
AU020206	0.849827	4.89364	149.349	3.68e-11	1.34e-09
Itm2b	0.441253	10.1137	149.129	3.74e-11	1.35e-09
Fbln5	0.547378	6.78799	149.018	3.76e-11	1.36e-09
Esd	0.583072	6.89046	148.932	3.78e-11	1.36e-09
Mycl	1.51132	3.276	148.841	3.8e-11	1.37e-09
Sh3pxd2a	-0.425611	9.3552	148.182	3.97e-11	1.42e-09
Il1rl1	1.59841	2.9419	147.851	4.05e-11	1.45e-09
Aox1	-0.574828	5.8203	147.795	4.07e-11	1.45e-09
N4bp1	0.525101	6.69074	147.779	4.07e-11	1.45e-09
Peg3	-0.579514	6.2338	146.971	4.29e-11	1.52e-09
Mlec	-0.500058	8.54144	146.804	4.33e-11	1.53e-09
Creld1	-0.62573	5.62171	146.424	4.44e-11	1.57e-09
Taldo1	0.579721	7.65291	146.334	4.47e-11	1.57e-09
Mpc2	0.534175	6.53022	145.325	4.77e-11	1.67e-09
Cxcl9	1.45739	3.37967	145.123	4.83e-11	1.69e-09
Chrdl1	-0.837374	4.79304	144.876	4.91e-11	1.71e-09
Pnp	0.531368	7.42201	144.858	4.92e-11	1.71e-09
Sfrp1	0.46326	8.87764	144.708	4.96e-11	1.72e-09
Aida	0.528006	6.56286	144.686	4.97e-11	1.72e-09
Irf1	0.654728	6.36583	154.568	5.07e-11	1.75e-09
Clmn	-0.954145	4.26419	144.076	5.17e-11	1.78e-09
Wars	-0.595153	6.20602	143.79	5.27e-11	1.81e-09
Slc19a2	0.576663	5.95572	143.174	5.49e-11	1.88e-09
Cpped1	0.513391	6.61823	142.558	5.72e-11	1.95e-09
Nfe2l1	-0.449065	8.69849	142.291	5.82e-11	1.98e-09
Slc16a2	-0.844566	4.66247	141.423	6.16e-11	2.09e-09
Ahnak2	0.467166	9.14838	140.394	6.6e-11	2.24e-09
Tor3a	0.556103	6.7143	139.965	6.8e-11	2.3e-09
Tmbim6	-0.417813	9.56759	139.825	6.86e-11	2.31e-09
Cspg4	-0.744074	5.35581	140.034	6.88e-11	2.31e-09
Vegfd	0.495656	7.69383	139.728	6.9e-11	2.31e-09
Ptprn	1.08451	3.93913	139.674	6.93e-11	2.32e-09
Ddit4l	1.64085	2.96024	139.611	6.96e-11	2.32e-09
Tm4sf1	0.835787	5.172	139.123	7.19e-11	2.39e-09
Lama2	-0.637852	6.69357	161.306	7.2e-11	2.39e-09
Slc25a17	0.54157	6.13024	138.985	7.26e-11	2.4e-09
Glipr2	0.575856	6.12172	138.959	7.27e-11	2.4e-09
Bscl2	0.478365	8.39406	138.774	7.36e-11	2.42e-09
Trex1	0.910152	4.69418	138.769	7.37e-11	2.42e-09
Commd3	0.549505	6.11223	138.538	7.48e-11	2.45e-09
Tcirg1	0.530549	6.2722	138.215	7.65e-11	2.5e-09
Abhd4	0.519527	6.72706	137.123	8.24e-11	2.68e-09
Fam126b	0.508365	7.6285	136.767	8.44e-11	2.74e-09
F3	0.502019	7.63768	136.663	8.5e-11	2.76e-09
Atp1a3	1.05689	4.10768	135.552	9.18e-11	2.97e-09
P4ha3	0.681799	5.34952	135.441	9.25e-11	2.98e-09
S100a6	0.657723	6.93268	159.617	9.5e-11	3.06e-09
Lipg	1.51366	2.78637	134.907	9.6e-11	3.08e-09
Saa3	0.701871	5.4308	134.888	9.61e-11	3.08e-09
Rtn4	0.455899	8.56677	134.77	9.69e-11	3.09e-09
Cavin1	0.463287	9.29361	134.594	9.81e-11	3.12e-09
Tnfrsf23	1.06242	3.95937	134.269	1e-10	3.19e-09
Ptk2b	0.558501	6.36081	133.861	1.03e-10	3.27e-09
Myo10	0.489654	7.37913	133.456	1.06e-10	3.36e-09
Slfn2	0.680203	5.41434	133.393	1.07e-10	3.36e-09
Thrsp	0.587129	7.08668	139.662	1.07e-10	3.37e-09
Tmem43	0.531596	7.05704	133.129	1.09e-10	3.41e-09
Col6a1	-0.34517	10.8563	132.777	1.11e-10	3.48e-09
Adamtsl1	0.623432	5.9455	132.776	1.11e-10	3.48e-09
G3bp2	0.49355	7.9134	132.713	1.12e-10	3.48e-09
Cxcl12	-0.512966	6.74659	132.329	1.15e-10	3.57e-09
Ogfr	0.584419	6.0266	132.255	1.16e-10	3.58e-09
Klhl24	-0.51522	7.26205	132.196	1.16e-10	3.59e-09
Pald1	-1.1986	3.19952	132.13	1.17e-10	3.6e-09
Klf9	-0.496149	7.31928	132.015	1.17e-10	3.61e-09
Cdkn2c	0.509674	7.15951	132.003	1.18e-10	3.61e-09
Rhod	1.03699	3.98171	131.886	1.19e-10	3.63e-09
Cbr2	-0.633945	5.29966	131.627	1.21e-10	3.69e-09
Flnb	0.462048	8.30183	131.317	1.23e-10	3.74e-09
Ifi207	0.48899	7.54334	131.286	1.24e-10	3.74e-09
Slc1a3	-0.511496	7.38847	131.249	1.24e-10	3.74e-09
Aldh4a1	0.493725	7.25808	131.225	1.24e-10	3.74e-09
S100a4	1.01144	4.32898	131.216	1.24e-10	3.74e-09
Pnpla3	0.59281	6.73692	138.243	1.24e-10	3.74e-09
Brwd1	-0.537179	7.17052	131.188	1.25e-10	3.74e-09
Mpc1	0.527975	8.08959	131.143	1.25e-10	3.75e-09
Lpcat3	0.526689	7.79598	131.073	1.26e-10	3.76e-09
Dusp4	0.636654	5.52753	131.044	1.26e-10	3.76e-09
Rasl12	-1.62766	2.48719	130.68	1.29e-10	3.85e-09
Zfp365	1.03094	4.06079	130.476	1.31e-10	3.89e-09
Asns	-0.496999	6.61374	130.297	1.33e-10	3.93e-09
Dipk1b	1.20501	4.95476	187.932	1.35e-10	3.99e-09
Unc119	0.683197	5.34913	129.51	1.4e-10	4.14e-09
Eif2ak3	-0.680429	5.08395	129.351	1.42e-10	4.18e-09
Pla2g4c	1.54115	2.82378	129.251	1.43e-10	4.2e-09
Ifi206	1.17291	4.27919	139.275	1.43e-10	4.2e-09
Irf9	0.599442	6.39477	133.881	1.45e-10	4.24e-09
Zfp945	0.609696	5.72295	128.472	1.51e-10	4.41e-09
Fads3	-0.514452	8.03601	128.264	1.54e-10	4.47e-09
Mthfd2	-0.767824	4.92256	127.924	1.57e-10	4.57e-09
Chst15	-0.572433	5.96871	127.561	1.62e-10	4.68e-09
Rmnd5a	-0.502849	7.13444	127.524	1.62e-10	4.69e-09
Dlgap1	-1.42321	2.62304	126.841	1.7e-10	4.91e-09
Slc19a1	-0.803701	4.74374	126.628	1.73e-10	4.98e-09
Nt5c3	0.695858	5.17818	126.389	1.76e-10	5.06e-09
Slc1a5	-0.441834	9.1305	125.963	1.82e-10	5.21e-09
Prdx6	0.470632	8.59425	125.655	1.86e-10	5.31e-09
Ibtk	-0.50382	6.40997	124.913	1.96e-10	5.6e-09
Pml	0.560121	6.36937	124.877	1.97e-10	5.6e-09
Fhod3	1.51784	3.00293	124.453	2.03e-10	5.77e-09
Axl	0.431847	8.60707	124.021	2.1e-10	5.95e-09
Hibch	-0.534775	6.12463	123.815	2.13e-10	6.02e-09
Npc1	-0.476192	6.54713	123.579	2.17e-10	6.12e-09
Agap1	-0.574025	5.64828	123.192	2.23e-10	6.28e-09
Cd81	0.427315	8.89854	123.017	2.26e-10	6.35e-09
Ctsd	0.338863	11.0569	122.883	2.29e-10	6.4e-09
Isg15	1.8181	6.84356	605.857	2.36e-10	6.61e-09
Scn1b	0.881348	4.74455	122.218	2.4e-10	6.7e-09
Ptn	0.601935	5.62114	121.961	2.45e-10	6.81e-09
Wfs1	-0.74543	4.91597	121.953	2.45e-10	6.81e-09
Tor1aip2	0.45456	8.31455	121.854	2.47e-10	6.85e-09
Nxn	0.618803	5.60379	121.745	2.49e-10	6.89e-09
Btg2	0.518448	6.12281	121.513	2.53e-10	6.99e-09
Fscn1	0.573586	7.56508	130.533	2.56e-10	7.04e-09
Cdk2ap2	-0.807876	4.63791	121.287	2.58e-10	7.09e-09
Dnaja1	0.473089	7.1649	120.997	2.64e-10	7.23e-09
Adipoq	0.37967	9.84823	120.844	2.67e-10	7.3e-09
Dnaja3	-0.474164	6.23416	120.767	2.68e-10	7.32e-09
Rrm1	0.51688	6.04031	120.685	2.7e-10	7.35e-09
Tlcd2	0.736726	5.55803	129.365	2.77e-10	7.52e-09
Erp29	-0.484914	6.34705	120.34	2.77e-10	7.52e-09
Tbc1d20	-0.479788	7.23875	120.093	2.82e-10	7.65e-09
Thbs1	0.386869	12.2919	142.446	2.86e-10	7.74e-09
Pgd	0.458201	8.56451	119.885	2.87e-10	7.74e-09
Cat	-0.425829	8.47494	119.431	2.97e-10	7.99e-09
Fabp5	0.505645	8.33726	119.587	2.98e-10	8.01e-09
Myof	0.49247	7.4382	119.351	2.99e-10	8.01e-09
mt-Atp8	-1.21243	5.10971	223.879	3.09e-10	8.26e-09
Nktr	-0.474912	7.99077	118.236	3.26e-10	8.7e-09
Ppara	-1.09529	3.41314	118.181	3.27e-10	8.71e-09
Ms4a4d	0.476595	6.47021	118.066	3.3e-10	8.77e-09
Aen	0.570555	5.89193	117.955	3.33e-10	8.83e-09
Tmem50b	-0.833172	5.11203	134.809	3.39e-10	8.96e-09
Sardh	-0.568729	5.51754	117.715	3.39e-10	8.96e-09
Csrnp1	1.05541	3.76885	117.025	3.58e-10	9.44e-09
Csf1	0.403753	9.13994	116.888	3.62e-10	9.51e-09
Col4a1	-0.341373	11.2211	116.875	3.63e-10	9.51e-09
Grk3	1.17106	3.67112	116.821	3.64e-10	9.53e-09
Glrx3	0.465188	7.06349	116.725	3.67e-10	9.59e-09
Tmem45b	0.929024	4.53125	116.667	3.68e-10	9.61e-09
Sbk1	0.72932	5.17674	116.446	3.75e-10	9.76e-09
Kcnq4	-1.69025	2.20855	115.93	3.9e-10	1.01e-08
Igfbp6	0.468219	6.46764	115.602	4.01e-10	1.04e-08
Mgst1	0.422326	8.39962	115.48	4.05e-10	1.05e-08
Per3	-0.659029	5.2945	115.313	4.1e-10	1.06e-08
Chdh	-1.93716	1.6692	115.259	4.12e-10	1.06e-08
Adcy5	-0.513076	6.84799	116.411	4.12e-10	1.06e-08
Tspan18	-1.41125	4.11032	178.922	4.25e-10	1.09e-08
Gtpbp2	-0.528466	5.95065	114.285	4.45e-10	1.14e-08
Clstn3	0.844692	4.51969	113.925	4.58e-10	1.17e-08
Mtss2	-0.59569	5.4001	113.655	4.68e-10	1.19e-08
Tns2	-0.498073	6.92411	113.573	4.71e-10	1.2e-08
Arhgef37	0.890674	4.80276	118.546	4.75e-10	1.21e-08
Tax1bp1	0.46603	7.77037	113.213	4.85e-10	1.23e-08
Cltb	0.696157	5.02586	113.005	4.93e-10	1.25e-08
AW011738	0.810379	4.50364	112.67	5.07e-10	1.28e-08
Angpt1	0.756564	4.6857	112.649	5.08e-10	1.28e-08
Adamts12	-0.459967	7.94655	112.435	5.17e-10	1.3e-08
Bcap31	0.491653	7.61383	112.254	5.24e-10	1.32e-08
Bambi	1.09511	3.47214	112.13	5.29e-10	1.33e-08
Slc25a39	-0.428935	7.10179	112.076	5.32e-10	1.33e-08
Cpt1a	0.658547	6.35467	138.739	5.57e-10	1.39e-08
Irs2	-0.577727	5.59056	111.294	5.67e-10	1.41e-08
Ccdc80	0.418176	9.50006	111.084	5.77e-10	1.43e-08
Gabarapl1	-0.489314	6.2822	110.712	5.95e-10	1.48e-08
Snd1	-0.429443	7.37509	110.607	6e-10	1.49e-08
Pnp2	1.51888	3.17641	118.616	6.06e-10	1.5e-08
Fcgr4	0.945518	4.06485	110.36	6.12e-10	1.51e-08
Cyp51	0.453556	7.56572	110.265	6.17e-10	1.52e-08
Pxdn	0.502588	7.63813	110.091	6.26e-10	1.54e-08
Hspa1b	0.716442	5.79243	130.377	6.93e-10	1.7e-08
Ormdl3	-0.433233	7.2652	108.683	7.03e-10	1.72e-08
Serpine1	0.38202	9.88912	108.379	7.21e-10	1.76e-08
Rpl10-ps3	-0.491051	8.0277	110.642	7.35e-10	1.79e-08
Traf4	0.564795	5.90725	108.143	7.36e-10	1.79e-08
Ints3	-0.459597	6.24252	108.12	7.37e-10	1.79e-08
Klf4	0.517585	5.84706	107.896	7.51e-10	1.82e-08
N4bp2l1	-0.662107	5.18744	107.885	7.52e-10	1.82e-08
Cd248	0.428923	7.30155	107.879	7.52e-10	1.82e-08
Fasn	0.315918	12.6454	112.328	7.63e-10	1.84e-08
Fam126a	0.504652	6.37871	107.642	7.67e-10	1.85e-08
Rcc2	-0.457428	6.42328	107.551	7.73e-10	1.86e-08
Gys2	1.62017	2.3564	107.502	7.76e-10	1.86e-08
B3galt2	0.484605	6.57648	107.47	7.78e-10	1.86e-08
S100a10	0.452003	6.30748	107.47	7.79e-10	1.86e-08
Lmo4	0.486679	6.7052	107.334	7.87e-10	1.88e-08
Pde1a	-0.611624	5.13428	107.191	7.97e-10	1.9e-08
Col4a5	0.457966	6.21221	107.042	8.07e-10	1.92e-08
Cdc42bpg	0.585392	5.54582	106.992	8.11e-10	1.92e-08
Ptgs2	1.07195	3.47651	106.894	8.17e-10	1.93e-08
Anxa1	0.410113	8.72592	106.885	8.18e-10	1.93e-08
Scarb2	0.448208	8.20245	106.87	8.19e-10	1.93e-08
Psma5	0.523792	5.87947	106.677	8.32e-10	1.96e-08
Fn1	-0.291301	11.7626	106.544	8.42e-10	1.98e-08
Syne2	-0.472156	6.98192	106.529	8.43e-10	1.98e-08
Hprt	0.478334	6.50662	106.334	8.57e-10	2.01e-08
Tnfrsf12a	0.656001	5.16744	106.263	8.62e-10	2.01e-08
Tmem106a	0.51489	6.37641	105.886	8.9e-10	2.08e-08
Ccn2	0.759672	7.95259	181.74	8.97e-10	2.09e-08
Inhba	0.554266	6.44409	112.964	9.11e-10	2.12e-08
Cyb5r3	0.419713	7.7811	105.57	9.15e-10	2.12e-08
Nrbp2	-0.872689	4.17634	105.54	9.17e-10	2.12e-08
Ttc39b	0.477367	6.54243	105.354	9.32e-10	2.15e-08
Fth1	-0.366157	9.38016	104.175	1.03e-09	2.38e-08
Ssr3	-0.401954	8.58389	103.738	1.07e-09	2.47e-08
Asah2	0.503858	5.81398	103.48	1.1e-09	2.52e-08
Col6a2	-0.325856	10.1916	103.441	1.1e-09	2.52e-08
Nudt7	0.438387	6.40898	103.319	1.11e-09	2.54e-08
Ccr5	0.691055	5.01459	103.27	1.12e-09	2.54e-08
Ctsz	0.427574	7.79355	103.264	1.12e-09	2.54e-08
Rab5c	0.433592	6.99345	103.256	1.12e-09	2.54e-08
Jmy	-0.511566	5.8205	102.857	1.16e-09	2.63e-08
Slc2a4	-0.449098	7.30661	102.486	1.19e-09	2.71e-08
C4b	-0.365984	10.2617	102.209	1.22e-09	2.77e-08
Olfm2	-1.19212	3.03778	101.96	1.25e-09	2.83e-08
Plekha7	2.02339	2.21218	102.61	1.34e-09	3.03e-08
Ralgapa2	-0.410693	7.77098	101.117	1.35e-09	3.04e-08
Stxbp2	0.535968	5.83306	101.071	1.35e-09	3.05e-08
Mlx	0.53008	5.60744	100.8	1.39e-09	3.11e-08
Tmem53	0.669864	4.84404	100.651	1.4e-09	3.15e-08
Gm42047	0.605832	6.32492	119.524	1.42e-09	3.17e-08
Bckdha	-0.429132	7.06811	99.8836	1.5e-09	3.36e-08
Rnpep	0.441945	6.48213	99.8728	1.51e-09	3.36e-08
Dbn1	0.524376	5.85444	99.8556	1.51e-09	3.36e-08
Sema3c	0.516752	5.90609	99.7002	1.53e-09	3.4e-08
Podnl1	1.25926	2.99444	99.6089	1.54e-09	3.42e-08
Itgam	-0.613636	5.09768	99.0345	1.62e-09	3.6e-08
Srxn1	0.503316	6.09644	98.8305	1.65e-09	3.66e-08
Pck1	-1.26683	2.66071	98.7982	1.66e-09	3.66e-08
Acbd4	0.560618	5.68641	98.6802	1.68e-09	3.69e-08
Ptch2	1.09068	3.68394	98.6538	1.68e-09	3.7e-08
Eln	-0.829516	4.41135	98.5231	1.7e-09	3.73e-08
Csf1r	-0.468226	7.07296	98.3514	1.75e-09	3.84e-08
Slc11a2	-0.496663	5.66931	97.9014	1.8e-09	3.94e-08
Klhdc7a	0.648751	6.26145	126.414	1.94e-09	4.25e-08
Nucb2	-0.821162	4.07824	96.9945	1.95e-09	4.26e-08
Gdf15	1.10464	3.31331	96.7816	1.99e-09	4.34e-08
Bloc1s6	0.595959	5.45786	96.7389	2e-09	4.35e-08
Ass1	0.842492	4.44345	96.7308	2e-09	4.35e-08
Trim25	0.416707	7.87201	96.6667	2.01e-09	4.36e-08
Lrp3	-0.536993	5.99563	100.593	2.02e-09	4.36e-08
Gfpt1	-0.446411	6.90416	96.6214	2.02e-09	4.37e-08
Lctl	-0.725472	4.98697	100.314	2.12e-09	4.57e-08
Ccdc9b	0.595151	5.24981	95.9909	2.14e-09	4.61e-08
Usp9x	-0.369843	8.97645	95.8394	2.17e-09	4.67e-08
Cxcl14	1.14493	3.04843	95.7929	2.18e-09	4.68e-08
Tob1	0.451955	6.55161	95.7107	2.2e-09	4.7e-08
Ctso	0.461647	6.39718	95.7075	2.2e-09	4.7e-08
Slc6a6	-0.424152	7.22306	95.7004	2.2e-09	4.7e-08
Ero1lb	-0.892435	4.11185	95.6669	2.21e-09	4.71e-08
Col1a2	0.258439	12.3039	94.8615	2.38e-09	5.06e-08
Csad	-0.623549	6.39224	129.309	2.38e-09	5.06e-08
Porcn	-1.2286	2.7015	94.8066	2.39e-09	5.07e-08
H1f2	0.429633	6.65233	94.7872	2.4e-09	5.08e-08
Plaat3	0.442783	7.12101	94.6353	2.43e-09	5.14e-08
Uba5	-0.485959	5.67127	94.5511	2.45e-09	5.17e-08
Tet3	-0.39528	6.91043	94.5183	2.46e-09	5.18e-08
Ptprm	-0.52842	5.38726	94.4955	2.46e-09	5.18e-08
Igsf9b	0.982361	3.88683	94.4052	2.49e-09	5.22e-08
Abhd3	1.30706	2.84415	94.3208	2.51e-09	5.25e-08
Vps41	0.428009	6.93421	94.276	2.52e-09	5.26e-08
Cpxm1	0.840051	4.1032	94.2741	2.52e-09	5.26e-08
Tor1aip1	0.421792	7.77302	94.0318	2.57e-09	5.37e-08
Naaladl2	1.18485	2.98207	93.9811	2.59e-09	5.39e-08
Irf4	-0.791335	4.181	93.8666	2.61e-09	5.43e-08
Cnnm2	0.494242	6.06215	93.7649	2.64e-09	5.48e-08
Col25a1	2.1978	1.50088	93.6912	2.66e-09	5.51e-08
Vwa5a	0.405736	7.9245	93.5511	2.69e-09	5.57e-08
Cd274	0.589092	5.30877	93.3731	2.74e-09	5.66e-08
Gpx3	-0.420178	8.39777	93.3028	2.76e-09	5.69e-08
Atp9a	0.431379	7.41991	93.2845	2.76e-09	5.69e-08
Tgfbi	-1.0326	3.11742	93.2448	2.77e-09	5.7e-08
Abhd16a	0.415866	6.76028	92.9925	2.84e-09	5.83e-08
Usp33	0.44766	6.77557	92.9117	2.86e-09	5.86e-08
Gbp4	1.63617	2.21617	92.8203	2.89e-09	5.9e-08
Ctsc	0.413744	7.40767	92.7765	2.9e-09	5.92e-08
Gpt	-0.653591	5.05488	92.6954	2.92e-09	5.96e-08
Lrrn4cl	0.461049	6.04679	92.514	2.97e-09	6.05e-08
Actn4	0.380119	8.53933	92.2955	3.03e-09	6.17e-08
Cgnl1	-0.487405	5.93453	92.2642	3.04e-09	6.18e-08
Lama1	-0.964277	3.21972	92.1666	3.07e-09	6.23e-08
Abcc1	-0.386581	7.12737	92.0887	3.1e-09	6.26e-08
BB365896	-1.23212	2.52758	92.0444	3.11e-09	6.28e-08
Aga	0.594766	5.17665	91.9778	3.13e-09	6.31e-08
Tspo	0.416416	7.97853	91.9219	3.15e-09	6.32e-08
Tmem182	0.653584	4.91436	91.921	3.15e-09	6.32e-08
Hdlbp	-0.342626	9.20991	91.876	3.16e-09	6.34e-08
Tpcn1	-0.5507	5.47433	91.8652	3.16e-09	6.34e-08
Notch3	-0.588212	5.42477	91.8216	3.18e-09	6.35e-08
Rgs3	-0.570193	5.24918	91.7467	3.2e-09	6.39e-08
Pmvk	0.802334	4.32147	91.4411	3.29e-09	6.57e-08
Pank3	0.341463	9.66586	91.332	3.33e-09	6.63e-08
Gpam	-0.354681	9.52091	91.2527	3.35e-09	6.67e-08
Ltbp2	0.447479	6.61758	91.1062	3.4e-09	6.75e-08
Bak1	0.592427	5.45788	90.6836	3.54e-09	7.03e-08
Gm4841	1.62146	3.66342	139.679	3.59e-09	7.1e-08
Reck	0.467708	5.91147	90.464	3.62e-09	7.15e-08
Fhl2	0.516736	6.23926	94.3606	3.63e-09	7.17e-08
Vopp1	0.657012	5.06232	90.3169	3.67e-09	7.24e-08
Nptn	0.395492	7.70679	90.2275	3.7e-09	7.29e-08
Wls	0.392046	7.56429	89.7185	3.89e-09	7.65e-08
Pth1r	-0.77021	4.14764	89.5281	3.97e-09	7.78e-08
Lpl	-0.259643	12.1771	89.4686	3.99e-09	7.81e-08
Dglucy	0.597785	5.94872	102.477	4.08e-09	7.98e-08
Tmem245	-0.384275	7.03931	88.7538	4.28e-09	8.36e-08
Rnd1	1.93686	2.51537	104.329	4.33e-09	8.44e-08
Daxx	0.497871	5.55093	88.5617	4.36e-09	8.49e-08
C1qtnf1	0.745004	4.43884	88.4717	4.4e-09	8.55e-08
Ppp2r5b	0.466609	6.31404	88.4166	4.43e-09	8.59e-08
Ets2	-0.513583	5.31877	88.2352	4.51e-09	8.73e-08
Arap2	0.445086	6.4851	88.1484	4.54e-09	8.79e-08
Tmem86a	0.548771	5.51666	87.9974	4.61e-09	8.91e-08
Hspd1	-0.393804	7.54552	87.6419	4.78e-09	9.22e-08
Wdr1	0.374445	8.59056	87.4422	4.88e-09	9.39e-08
Ube2q2	-0.489644	5.52264	87.3996	4.9e-09	9.41e-08
Siva1	0.912744	3.68007	87.3105	4.94e-09	9.48e-08
Syt13	1.71803	1.97536	87.1184	5.04e-09	9.65e-08
Cdkn2b	0.61011	5.06441	87.1103	5.04e-09	9.65e-08
Map7d2	1.09218	3.05208	87.018	5.09e-09	9.72e-08
Epb41	-0.569765	5.89806	99.4132	5.22e-09	9.96e-08
Cyp2e1	-1.87962	2.0897	99.983	5.31e-09	1.01e-07
Net1	-0.538066	5.50614	86.3292	5.45e-09	1.04e-07
Ier5	0.557455	5.24402	86.2841	5.48e-09	1.04e-07
Itm2c	0.401622	7.07412	86.1023	5.58e-09	1.06e-07
Tubb2a	0.405524	6.56455	86.0105	5.63e-09	1.07e-07
Itpr2	-0.467978	5.70753	85.8164	5.74e-09	1.09e-07
Decr1	0.409127	7.32297	85.7015	5.81e-09	1.1e-07
Mmd2	-0.995352	3.17971	85.2408	6.09e-09	1.15e-07
Slc4a7	-0.521211	5.85731	88.0807	6.34e-09	1.19e-07
Cndp2	0.433314	7.38268	84.7223	6.42e-09	1.21e-07
Ccn1	0.422286	8.30049	84.6734	6.45e-09	1.21e-07
Tbc1d31	-0.700886	4.274	84.5998	6.5e-09	1.22e-07
Ddi2	-0.407005	7.03398	84.5793	6.52e-09	1.22e-07
Bcl2l1	0.462639	6.21348	84.4403	6.61e-09	1.24e-07
9530082P21Rik	0.953382	3.93953	84.3547	6.75e-09	1.26e-07
AW551984	1.28711	2.74423	84.1385	6.82e-09	1.27e-07
Sc5d	0.385441	8.09734	83.7705	7.08e-09	1.32e-07
Far1	-0.510958	6.47494	96.5162	7.11e-09	1.32e-07
Gtf3c1	0.390381	7.57756	83.7038	7.13e-09	1.32e-07
S100a11	0.539403	6.09161	92.0864	7.14e-09	1.32e-07
St3gal2	0.397661	6.40176	83.6456	7.17e-09	1.33e-07
Hspa4l	0.49053	5.52594	83.5603	7.24e-09	1.34e-07
Plekho2	0.423164	6.66054	83.5066	7.28e-09	1.34e-07
Ifi27	-0.436245	7.84136	85.009	7.41e-09	1.37e-07
Fstl1	0.303038	9.86521	83.1149	7.58e-09	1.39e-07
Hey2	-1.82357	2.00329	91.4124	7.58e-09	1.39e-07
Pigk	0.399877	6.54362	83.092	7.6e-09	1.39e-07
Ssc5d	0.470095	5.76573	83.0792	7.61e-09	1.39e-07
Atf4	-0.415173	6.84689	83.0037	7.67e-09	1.4e-07
Kmt2c	-0.397794	7.54094	82.9984	7.67e-09	1.4e-07
mt-Nd5	-0.54882	9.57559	137.23	8e-09	1.46e-07
Aldh18a1	-0.46032	5.9486	82.3042	8.25e-09	1.5e-07
Parm1	0.43362	6.32812	82.2248	8.32e-09	1.51e-07
Uap1	-0.412406	6.15122	82.2021	8.34e-09	1.51e-07
Psat1	-0.403191	6.81652	81.9756	8.54e-09	1.55e-07
P4hb	-0.346073	9.58377	81.9268	8.58e-09	1.55e-07
Tmbim4	0.549708	5.41021	81.8643	8.64e-09	1.56e-07
Zc3hav1	0.371363	7.96656	81.7349	8.76e-09	1.58e-07
Trim26	0.460393	5.86192	81.5945	8.89e-09	1.6e-07
Limk2	0.541015	5.45327	81.2797	9.19e-09	1.66e-07
Fbxo21	-0.514118	5.35692	80.8306	9.64e-09	1.73e-07
Crybg1	0.897983	4.01194	80.5814	9.9e-09	1.78e-07
Tnfrsf11b	1.24422	2.64058	80.5737	9.91e-09	1.78e-07
Fbxw9	0.743395	4.49688	80.3892	1.01e-08	1.81e-07
Pef1	0.477651	5.85149	80.3753	1.01e-08	1.81e-07
Pdpn	0.555861	5.4724	80.3686	1.01e-08	1.81e-07
Lypd1	-1.66271	1.72105	80.3366	1.02e-08	1.81e-07
Gm26917	0.181957	15.6806	80.2074	1.03e-08	1.83e-07
AC154607.1	0.928638	3.78524	80.0718	1.05e-08	1.86e-07
Gm49450	0.377202	6.87489	79.7557	1.08e-08	1.92e-07
Csnk1g1	0.433874	6.06997	79.7261	1.08e-08	1.92e-07
Dbt	-0.385474	6.43096	79.6931	1.09e-08	1.93e-07
Tapbpl	0.656117	4.74398	79.5767	1.1e-08	1.95e-07
Cpeb2	0.425221	6.36688	79.5365	1.11e-08	1.96e-07
Lynx1	0.475235	5.6301	79.2695	1.14e-08	2.01e-07
Trim5	0.875869	3.57023	79.0776	1.16e-08	2.05e-07
Chac1	-1.00605	2.93961	78.9685	1.18e-08	2.07e-07
Acsf2	0.553288	6.65383	101.243	1.18e-08	2.08e-07
Apmap	0.391912	6.63173	78.738	1.21e-08	2.12e-07
Zbtb16	-0.511433	6.74123	95.99	1.23e-08	2.16e-07
Rnf114	0.426919	6.3926	78.5324	1.23e-08	2.16e-07
Cdc42ep4	0.419948	6.12865	78.4622	1.24e-08	2.17e-07
Csgalnact1	0.546446	5.24732	78.198	1.28e-08	2.23e-07
Mpeg1	0.481852	8.14908	90.879	1.29e-08	2.25e-07
Angptl8	1.0389	4.97092	128.543	1.29e-08	2.25e-07
Cttn	0.367219	7.22332	77.9638	1.31e-08	2.28e-07
Irf2bpl	0.474821	5.55745	77.9306	1.32e-08	2.29e-07
Arl6ip1	0.395341	7.88853	77.82	1.33e-08	2.31e-07
Ckap2	1.08661	2.94214	77.7718	1.34e-08	2.32e-07
2610507B11Rik	-0.326289	9.00812	77.7494	1.34e-08	2.32e-07
L2hgdh	-0.712272	4.11072	77.6523	1.36e-08	2.35e-07
Srm	-0.540534	5.16918	77.4436	1.39e-08	2.4e-07
A830018L16Rik	-1.96158	1.29676	77.4209	1.39e-08	2.4e-07
Fam210a	-0.451321	6.50657	81.8663	1.4e-08	2.41e-07
Zfp36l2	0.394131	7.56258	77.3554	1.4e-08	2.41e-07
Fah	0.388086	6.77448	77.2923	1.41e-08	2.42e-07
Mtmr4	-0.442917	6.84193	81.7651	1.41e-08	2.42e-07
Klhl13	-0.610946	5.23162	81.6934	1.43e-08	2.44e-07
Mmp23	0.488632	5.39641	77.1646	1.43e-08	2.45e-07
Sorbs2	0.858873	4.03408	76.762	1.5e-08	2.56e-07
Slc7a11	-0.846731	3.64275	76.7349	1.5e-08	2.56e-07
Inpp1	0.667002	4.5033	76.6226	1.52e-08	2.59e-07
Rbm38	-1.34528	2.0509	76.6193	1.52e-08	2.59e-07
Spcs2	-0.39245	6.12119	76.5766	1.53e-08	2.6e-07
Sec63	-0.372248	6.58615	76.5418	1.54e-08	2.6e-07
Me1	0.344684	9.72868	76.5404	1.54e-08	2.6e-07
Zfp462	0.521571	5.35404	76.4841	1.55e-08	2.61e-07
Tcea1	-0.441185	6.76275	80.8703	1.55e-08	2.61e-07
Flrt2	0.472244	5.63484	76.353	1.57e-08	2.64e-07
Errfi1	0.402002	8.08804	76.2796	1.58e-08	2.66e-07
Tax1bp3	0.391422	6.15287	76.1524	1.6e-08	2.7e-07
Adgrl1	-0.597228	5.42582	84.144	1.63e-08	2.73e-07
Vars	-0.384637	6.35431	75.4922	1.73e-08	2.89e-07
Gria3	0.492992	5.7168	75.4777	1.73e-08	2.89e-07
Ogn	0.357494	7.34931	75.4754	1.73e-08	2.89e-07
Iars	-0.373638	6.74331	75.4162	1.74e-08	2.91e-07
Psma7	0.494841	5.6786	75.3482	1.76e-08	2.93e-07
Focad	-0.484178	5.56096	75.3439	1.76e-08	2.93e-07
Fndc1	-0.797067	4.62286	87.151	1.77e-08	2.94e-07
Prrc1	-0.391426	6.43689	75.1747	1.79e-08	2.97e-07
Igfbp5	-0.882648	4.55044	95.7083	1.8e-08	2.98e-07
Ebf2	-0.462374	5.81233	74.9492	1.84e-08	3.04e-07
Lrpap1	0.373032	6.93995	74.5598	1.92e-08	3.18e-07
Mfap5	0.35988	7.11764	74.5065	1.93e-08	3.19e-07
Fmn1	0.456393	5.88153	74.4483	1.94e-08	3.21e-07
Epb41l2	0.384083	8.20678	74.3916	1.96e-08	3.23e-07
Mgat5	0.443613	5.99317	74.358	1.96e-08	3.23e-07
Rap2b	0.472172	5.63895	74.2695	1.98e-08	3.26e-07
Eif4ebp2	-0.35986	7.7251	74.2215	2e-08	3.28e-07
Nrep	-0.981001	3.12726	73.8259	2.09e-08	3.42e-07
Anxa7	0.361098	7.14012	73.7735	2.1e-08	3.44e-07
Msrb3	0.389495	6.89136	73.6618	2.13e-08	3.48e-07
Sec16b	-0.837757	3.58082	73.5377	2.16e-08	3.52e-07
Ccdc47	-0.407884	5.89629	73.5049	2.17e-08	3.53e-07
Negr1	-0.988	2.89832	73.4811	2.17e-08	3.54e-07
Lag3	1.75007	2.41295	83.6636	2.18e-08	3.55e-07
Grn	0.340913	9.45413	73.3645	2.2e-08	3.57e-07
Vcl	0.316308	9.47918	73.3621	2.2e-08	3.57e-07
Txnip	-0.369889	8.15665	73.3115	2.21e-08	3.59e-07
Sema5a	-0.603309	4.81733	73.3095	2.21e-08	3.59e-07
Nfib	-0.388936	7.50637	73.1289	2.26e-08	3.66e-07
Anxa3	0.394731	6.32105	73.0901	2.27e-08	3.67e-07
Cav2	0.3251	8.9063	73.0483	2.28e-08	3.68e-07
Psma2	0.445138	5.7123	73.0439	2.28e-08	3.68e-07
Slc22a23	-0.624272	4.52135	73.0394	2.28e-08	3.68e-07
Gmds	-0.789296	3.85154	72.835	2.34e-08	3.76e-07
Atp5g3	0.357032	7.30074	72.7736	2.36e-08	3.78e-07
Bok	-0.756556	3.6965	72.7027	2.38e-08	3.8e-07
Rab21	0.358391	7.04021	72.697	2.38e-08	3.8e-07
Map6	0.664881	4.37281	72.6265	2.4e-08	3.83e-07
Sorl1	1.35064	8.10035	340.932	2.4e-08	3.83e-07
Aspa	0.728676	4.41949	72.4247	2.45e-08	3.91e-07
Txn1	0.43342	6.5589	74.0776	2.48e-08	3.94e-07
Sema6d	-0.905051	6.00926	174.385	2.52e-08	4.02e-07
Gla	0.57642	4.83494	72.0881	2.55e-08	4.05e-07
Lamc2	0.755325	4.18854	72.0256	2.57e-08	4.08e-07
Ptges	0.764891	5.56012	108.994	2.64e-08	4.18e-07
Prkaa2	-0.561234	4.73103	71.7734	2.65e-08	4.19e-07
Hspb8	0.363788	6.59818	71.6943	2.67e-08	4.22e-07
Siglec1	-0.352351	8.10235	71.6889	2.67e-08	4.22e-07
Ksr1	-0.493062	5.52105	71.6835	2.67e-08	4.22e-07
Mid1ip1	0.437804	6.22289	71.6991	2.69e-08	4.24e-07
Apol9b	1.97774	5.85428	403.089	2.71e-08	4.26e-07
Clic1	0.452249	5.90996	71.5582	2.71e-08	4.26e-07
Zbtb18	-0.483045	5.35872	71.5281	2.72e-08	4.27e-07
Ebf1	-0.392956	7.64267	71.5097	2.73e-08	4.28e-07
Homer3	0.718225	4.20554	71.4472	2.75e-08	4.3e-07
Ablim2	-1.31387	2.31027	71.4352	2.75e-08	4.3e-07
Col15a1	-0.353012	9.16863	71.6599	2.79e-08	4.35e-07
Med22	-0.477045	5.67587	71.2891	2.8e-08	4.37e-07
Fbxl5	0.377148	7.34893	71.1852	2.84e-08	4.42e-07
Gyg	-0.351822	7.20636	71.1721	2.84e-08	4.42e-07
Arhgap29	0.3446	8.06591	71.1089	2.86e-08	4.45e-07
Ddx50	-0.51176	6.48891	89.9477	2.92e-08	4.53e-07
Cers4	0.756539	4.02061	70.9339	2.92e-08	4.53e-07
Plau	-0.365371	6.45698	70.9278	2.92e-08	4.53e-07
Vps13b	-0.346467	7.44977	70.8792	2.94e-08	4.55e-07
Ucp3	1.31028	2.90118	75.899	2.98e-08	4.6e-07
Slfn9	0.521724	5.45973	70.7497	2.98e-08	4.6e-07
Fbxo11	-0.35437	6.38714	70.7161	3e-08	4.62e-07
C3	-0.398407	10.5741	98.0966	3.03e-08	4.66e-07
Map3k20	0.349904	7.15838	70.5308	3.06e-08	4.71e-07
Mgst3	0.447473	5.91374	70.5251	3.07e-08	4.71e-07
Stam2	0.394384	6.29006	70.48	3.08e-08	4.72e-07
Gmppa	-0.487311	5.2274	70.4689	3.09e-08	4.72e-07
Anxa2	0.392942	8.79562	74.3224	3.09e-08	4.72e-07
Prkci	-0.371252	6.56778	70.4639	3.09e-08	4.72e-07
Clu	0.982819	4.52252	95.9706	3.17e-08	4.83e-07
Fbln2	0.254062	11.0694	70.2409	3.17e-08	4.83e-07
Hsp90aa1	0.340569	8.25352	70.0072	3.26e-08	4.96e-07
Sesn2	0.358262	6.41408	69.9916	3.27e-08	4.97e-07
Hmga1	0.558363	4.92179	69.9222	3.29e-08	5e-07
Pgpep1	0.403244	5.97846	69.9106	3.3e-08	5e-07
Gorasp2	-0.378173	6.54313	69.825	3.33e-08	5.05e-07
Lrpprc	-0.357885	6.74782	69.7543	3.36e-08	5.09e-07
Mgmt	0.821677	3.62479	69.7395	3.37e-08	5.09e-07
Psmb4	0.38113	6.87858	69.6485	3.4e-08	5.14e-07
Capn2	0.357903	8.09904	69.5251	3.45e-08	5.21e-07
Psmc1	0.399965	6.05251	69.492	3.47e-08	5.22e-07
Osbp	-0.347444	6.79889	69.4368	3.49e-08	5.25e-07
Notch1	-0.410383	6.22351	69.3908	3.51e-08	5.27e-07
Atp6v1a	0.342325	8.13503	69.3304	3.53e-08	5.31e-07
Prps2	0.515338	5.20202	69.2542	3.57e-08	5.35e-07
Adh1	0.379041	6.58388	69.0467	3.66e-08	5.48e-07
Bax	0.530477	5.03132	68.9438	3.7e-08	5.54e-07
Ecm1	0.418504	6.18263	68.9165	3.72e-08	5.55e-07
Psmc3	0.397218	6.12285	68.7905	3.77e-08	5.62e-07
Cd44	0.394095	6.66003	68.7903	3.77e-08	5.62e-07
Lgals3	0.420237	7.59343	71.994	3.79e-08	5.64e-07
Mia3	-0.358562	7.37842	68.7094	3.81e-08	5.67e-07
Cd63	0.348884	7.70921	68.6361	3.84e-08	5.71e-07
Nnmt	0.374498	6.65154	68.63	3.85e-08	5.71e-07
Derl2	-0.393066	5.79983	68.5503	3.88e-08	5.76e-07
Apol7a	2.14354	1.61717	69.7636	3.89e-08	5.76e-07
Nedd9	0.405697	6.50364	68.5262	3.89e-08	5.76e-07
Asap3	0.703319	4.65332	69.7176	3.91e-08	5.78e-07
Nudt3	0.434482	5.97641	68.3809	3.96e-08	5.85e-07
Zfp9	-0.633336	4.58317	68.2876	4.01e-08	5.91e-07
Htra1	-0.382354	7.32766	68.1752	4.06e-08	5.98e-07
Pomp	0.444549	5.81039	68.1619	4.07e-08	5.99e-07
Fam129b	0.355714	7.71656	67.9065	4.2e-08	6.17e-07
Rab32	0.416582	5.87307	67.6935	4.31e-08	6.32e-07
Ccnd3	0.350279	7.03051	67.6417	4.34e-08	6.36e-07
Ndufb3	0.574062	4.74545	67.6244	4.35e-08	6.36e-07
Tpp1	0.346269	7.74152	67.5	4.41e-08	6.45e-07
Pmaip1	1.24587	2.44694	67.4398	4.45e-08	6.49e-07
Rftn1	0.51288	5.13801	67.3975	4.47e-08	6.52e-07
Bzw2	-0.456964	5.5302	67.3648	4.49e-08	6.54e-07
Ppp1r12b	0.381168	6.10843	67.3422	4.5e-08	6.55e-07
Agmo	-0.772504	3.92231	67.2839	4.53e-08	6.59e-07
F13a1	-1.08776	7.94971	259.311	4.63e-08	6.72e-07
Serpinb9b	1.16631	2.63146	67.108	4.63e-08	6.72e-07
Slc7a1	-0.4127	6.01963	67.0681	4.65e-08	6.74e-07
Stat5a	-0.365922	6.28014	67.0181	4.68e-08	6.78e-07
Rapgef5	-0.760558	3.97422	66.9217	4.74e-08	6.85e-07
Ak2	0.368043	7.25498	66.8207	4.8e-08	6.93e-07
Tmtc4	0.958409	4.6886	96.9483	4.9e-08	7.06e-07
Tnxb	-0.398284	6.02912	66.482	5e-08	7.2e-07
Rnf14	0.339192	7.27168	66.4768	5.01e-08	7.2e-07
Acadm	-0.333499	7.94307	66.4685	5.01e-08	7.2e-07
Acsl5	0.370261	6.3028	66.4329	5.04e-08	7.23e-07
Paip2b	-0.460435	5.44062	66.3834	5.07e-08	7.26e-07
Adm	0.392107	7.71076	66.6479	5.07e-08	7.27e-07
Itpka	0.942995	3.20905	66.2417	5.16e-08	7.37e-07
Mmp19	0.371594	6.5546	66.2268	5.17e-08	7.37e-07
Arxes1	0.40028	6.00811	66.2219	5.17e-08	7.37e-07
Pdzd7	-1.15807	2.5062	66.2171	5.17e-08	7.37e-07
Sec11c	-0.687183	4.256	66.1884	5.19e-08	7.39e-07
Pidd1	1.1335	3.05641	67.9784	5.21e-08	7.41e-07
Ypel3	-0.545625	4.88079	66.1277	5.23e-08	7.43e-07
Msi2	-0.416405	5.61961	66.0111	5.31e-08	7.53e-07
Fastkd1	-0.691914	3.88112	65.9944	5.32e-08	7.54e-07
Tuba1c	0.360121	6.73308	65.8791	5.39e-08	7.63e-07
2022-03-08	-0.332458	6.70629	65.8718	5.4e-08	7.63e-07
Irs1	-0.334765	7.71139	65.8702	5.4e-08	7.63e-07
Sspn	-0.557742	4.74414	65.8695	5.4e-08	7.63e-07
Smim10l1	-0.334705	6.52477	65.799	5.45e-08	7.68e-07
Adcyap1r1	0.530418	5.37487	65.8595	5.46e-08	7.7e-07
Prkce	-0.458633	5.41568	65.6828	5.53e-08	7.78e-07
Sh3glb2	0.37536	6.66213	65.6488	5.55e-08	7.8e-07
Lama4	-0.291099	9.57448	65.5792	5.6e-08	7.86e-07
Ulk2	-0.352961	6.68267	65.5075	5.65e-08	7.93e-07
Akr1b8	0.465652	5.31405	65.4325	5.7e-08	7.99e-07
Prdx5	0.469572	6.52305	75.6406	5.79e-08	8.11e-07
Usp36	-0.517572	5.28551	65.2548	5.83e-08	8.16e-07
Rilpl2	0.550342	5.22291	65.1253	5.93e-08	8.28e-07
Grb2	0.385287	6.24459	65.0588	5.98e-08	8.34e-07
Mme	0.379016	6.17846	65.0162	6.01e-08	8.37e-07
Ergic3	0.351733	6.53604	65.0129	6.01e-08	8.37e-07
Tnk2	0.383139	6.05337	64.9671	6.05e-08	8.41e-07
Fads2	0.339851	7.10109	64.9552	6.06e-08	8.41e-07
Gadd45g	0.608816	4.75128	64.896	6.1e-08	8.47e-07
Tfr2	-1.24183	2.3242	64.8835	6.11e-08	8.47e-07
Acad12	-0.633287	4.51772	64.8671	6.13e-08	8.48e-07
Idh3g	-0.327534	7.32171	64.7301	6.23e-08	8.62e-07
Slc8b1	-0.640382	4.54128	64.7202	6.24e-08	8.62e-07
Lox	0.231236	11.8059	64.7072	6.25e-08	8.63e-07
Cox7a1	-0.788263	3.52764	64.6715	6.28e-08	8.66e-07
Klf15	-0.51692	5.84008	75.7723	6.31e-08	8.69e-07
Rhoc	0.439749	5.89614	64.6215	6.32e-08	8.69e-07
Dstn	0.361961	7.97404	64.616	6.32e-08	8.69e-07
Arl15	-0.721182	4.63645	72.8821	6.33e-08	8.69e-07
Alg2	-0.412827	6.03356	64.5714	6.36e-08	8.72e-07
Myl12a	0.375363	6.96034	64.5193	6.4e-08	8.77e-07
Alox5	-1.48266	1.72237	64.5071	6.41e-08	8.77e-07
Atp2a2	-0.567197	8.71697	112.257	6.43e-08	8.79e-07
Atp6v1d	0.426805	5.72302	64.4677	6.44e-08	8.8e-07
Fos	0.798449	3.47427	64.3767	6.52e-08	8.89e-07
Lmna	0.33221	7.84282	64.1449	6.71e-08	9.15e-07
Bckdhb	-0.499663	5.12427	64.122	6.73e-08	9.16e-07
Bbc3	0.604401	4.67304	64.1151	6.74e-08	9.16e-07
Pmepa1	0.400966	5.79949	63.9727	6.86e-08	9.32e-07
Tpm3	0.351738	7.21492	63.3583	7.43e-08	1.01e-06
Slc2a6	-1.12608	2.31153	63.2986	7.48e-08	1.01e-06
Taf15	-0.548338	4.71881	63.2675	7.51e-08	1.02e-06
Oat	-0.352131	8.09039	63.2675	7.51e-08	1.02e-06
Cstb	0.584161	4.68138	63.2595	7.52e-08	1.02e-06
Gm13703	3.88214	0.818695	74.1548	7.6e-08	1.03e-06
Ubn2	-0.341903	6.77856	63.1652	7.61e-08	1.03e-06
Slc27a3	0.90038	3.3336	63.1072	7.67e-08	1.03e-06
Eepd1	0.512412	5.18978	63.1025	7.68e-08	1.03e-06
Tmem268	0.595473	4.93971	63.0373	7.74e-08	1.04e-06
Dusp23	-0.966885	2.77706	63.021	7.76e-08	1.04e-06
Igf2	1.16677	2.57183	62.9445	7.83e-08	1.05e-06
E330009J07Rik	-0.878819	3.20871	62.8521	7.93e-08	1.06e-06
C2cd2	-0.533694	4.75225	62.8151	7.97e-08	1.07e-06
Mr1	0.456754	5.51831	62.7515	8.03e-08	1.07e-06
Tmed2	-0.320099	8.20357	62.7272	8.06e-08	1.08e-06
Kank2	0.346388	7.49508	62.6982	8.09e-08	1.08e-06
Dhx33	-0.39304	5.96151	62.6109	8.18e-08	1.09e-06
Acvrl1	0.399839	5.83297	62.5157	8.28e-08	1.1e-06
4931406C07Rik	0.362243	6.28852	62.4838	8.32e-08	1.11e-06
Cop1	-0.364263	7.02788	62.4245	8.38e-08	1.11e-06
Spock2	-0.958848	2.79488	62.2904	8.53e-08	1.13e-06
Chmp4b	0.343778	6.3263	62.2829	8.54e-08	1.13e-06
Sgce	0.412897	6.04526	62.2731	8.55e-08	1.13e-06
Fdft1	0.357277	6.71071	62.1845	8.65e-08	1.14e-06
Cmah	0.633	4.35415	61.9807	8.88e-08	1.17e-06
Synpo	0.368889	6.55005	61.9612	8.9e-08	1.18e-06
Cnn2	0.337346	7.10844	61.9229	8.95e-08	1.18e-06
Zcchc24	-0.31877	7.74671	61.9121	8.96e-08	1.18e-06
Itga5	0.340043	7.38686	61.8544	9.03e-08	1.19e-06
Smad5	-0.357361	6.5759	61.7525	9.15e-08	1.2e-06
Tmem254c	0.350709	6.75158	61.683	9.23e-08	1.21e-06
Sec24d	-0.346427	7.21814	61.6718	9.25e-08	1.21e-06
Ndn	0.455632	5.27938	61.6333	9.29e-08	1.22e-06
Cish	0.671528	4.33112	61.631	9.3e-08	1.22e-06
Spry2	0.447063	5.40449	61.6282	9.3e-08	1.22e-06
Ssr1	-0.328817	7.68578	61.1298	9.93e-08	1.3e-06
Slc30a5	-0.353027	6.0787	61.0839	9.99e-08	1.3e-06
Dtd1	0.880041	3.40977	61.0509	1e-07	1.31e-06
Stt3a	-0.319544	7.70825	61.0196	1.01e-07	1.31e-06
Impact	0.335424	6.68409	60.9393	1.02e-07	1.33e-06
Kyat3	-0.739208	4.34847	66.3054	1.02e-07	1.33e-06
Ltbp4	-0.922503	2.80598	60.873	1.03e-07	1.33e-06
Rasa4	0.569649	5.22005	63.886	1.03e-07	1.34e-06
Lman2	-0.326775	7.87797	60.8382	1.03e-07	1.34e-06
Hsd17b7	0.389187	6.16871	60.6112	1.06e-07	1.38e-06
Rbm43	0.886288	4.22226	71.5201	1.07e-07	1.38e-06
Derl1	-0.316829	8.14408	60.5276	1.08e-07	1.39e-06
Htra2	0.501748	5.07573	60.4998	1.08e-07	1.39e-06
Cnpy3	-0.452599	5.21546	60.4737	1.08e-07	1.4e-06
Zcchc2	0.381714	6.63927	60.514	1.09e-07	1.4e-06
Slc36a1	0.4177	5.76569	60.3639	1.1e-07	1.42e-06
Ick	0.380842	6.1404	60.3332	1.1e-07	1.42e-06
Sctr	-2.54821	0.0747105	60.1586	1.13e-07	1.45e-06
Jag1	-0.412393	6.32821	64.0085	1.13e-07	1.46e-06
Ptpn2	0.523422	4.85205	60.1132	1.14e-07	1.46e-06
Csrp1	0.326822	7.4754	60.098	1.14e-07	1.46e-06
Prkaca	0.361011	7.86183	60.0976	1.14e-07	1.46e-06
Carhsp1	0.349632	6.97005	60.0674	1.14e-07	1.46e-06
Col18a1	-0.358605	7.4616	60.0643	1.14e-07	1.46e-06
Exoc2	0.351315	6.16456	60.011	1.15e-07	1.47e-06
2010003K11Rik	0.901226	2.97957	59.8988	1.17e-07	1.49e-06
Hrct1	0.767109	3.74392	59.8107	1.18e-07	1.51e-06
Acvr1c	-0.345894	7.48109	59.7967	1.19e-07	1.51e-06
Rtl8b	0.498883	4.93815	59.7293	1.2e-07	1.52e-06
Ephx2	-0.3871	7.19699	62.6516	1.2e-07	1.52e-06
Idnk	0.592219	4.6686	59.619	1.22e-07	1.54e-06
Sec24a	-0.347155	6.33056	59.619	1.22e-07	1.54e-06
Sdc1	0.361589	6.35941	59.609	1.22e-07	1.54e-06
Hsdl2	0.354416	6.17194	59.5714	1.22e-07	1.54e-06
Elmod2	0.370492	6.5982	59.5684	1.22e-07	1.54e-06
Gucy1a1	-0.700059	3.77923	59.5537	1.23e-07	1.55e-06
Fam110a	1.0404	2.60755	59.4989	1.23e-07	1.56e-06
Fzd7	0.436014	5.78992	59.3226	1.26e-07	1.59e-06
Dleu2	-0.4017	5.77164	59.2921	1.27e-07	1.6e-06
Brip1os	0.403401	6.12557	59.0992	1.3e-07	1.64e-06
Map3k6	-0.711052	5.4332	92.7912	1.31e-07	1.65e-06
Qsox1	0.333552	7.64015	59.0367	1.31e-07	1.65e-06
Shmt2	-0.580092	5.08093	64.0807	1.32e-07	1.65e-06
Ucp2	0.325084	6.67611	59.0111	1.32e-07	1.65e-06
Myrip	-1.10306	2.3373	59.0095	1.32e-07	1.65e-06
Mapkapk3	0.63162	4.27039	58.9601	1.33e-07	1.66e-06
Eif1	-0.315013	7.52988	58.9442	1.33e-07	1.66e-06
Psmd13	0.411375	6.10024	59.4874	1.34e-07	1.67e-06
Cmtm4	-0.364117	6.63679	58.8166	1.35e-07	1.69e-06
Surf4	-0.305292	8.32499	58.729	1.37e-07	1.7e-06
Inpp5a	-0.344189	6.02308	58.7289	1.37e-07	1.7e-06
Palld	0.339455	7.9927	58.7242	1.37e-07	1.7e-06
Fbxo25	0.589064	4.69678	58.6011	1.39e-07	1.73e-06
Arl4c	0.688915	4.10923	58.5446	1.41e-07	1.74e-06
Gba	0.393601	5.7936	58.5165	1.41e-07	1.75e-06
Ppp2r3a	-0.46023	5.35467	58.4953	1.42e-07	1.75e-06
6430548M08Rik	-0.551988	4.78186	58.4767	1.42e-07	1.75e-06
Elovl5	0.370243	6.86305	58.4965	1.43e-07	1.76e-06
Tmem59	0.307108	7.9873	58.3807	1.44e-07	1.77e-06
Marveld1	-0.363272	5.9055	58.3782	1.44e-07	1.77e-06
Fcna	-0.615829	4.3045	58.3331	1.45e-07	1.78e-06
Rras2	0.359232	6.13897	58.2981	1.45e-07	1.79e-06
Slc22a18	1.30232	2.17707	58.2801	1.46e-07	1.79e-06
Slc31a1	-0.36347	6.29638	58.2148	1.47e-07	1.81e-06
Zfp503	0.355364	6.16915	58.1731	1.48e-07	1.81e-06
Abcc4	-0.689941	4.02927	58.1676	1.48e-07	1.81e-06
Setx	-0.351568	7.10817	58.1277	1.49e-07	1.82e-06
Amotl2	0.295537	8.49022	58.0358	1.51e-07	1.84e-06
Kctd12	-0.428889	5.74784	58.2281	1.51e-07	1.85e-06
Apobec1	0.45459	5.57314	57.8747	1.54e-07	1.88e-06
Rpia	0.611855	4.53748	57.7763	1.56e-07	1.9e-06
Brinp1	1.6786	1.505	57.7184	1.57e-07	1.92e-06
Ptgis	0.553127	4.6457	57.6954	1.58e-07	1.92e-06
Foxn2	-0.379361	5.78159	57.5765	1.61e-07	1.95e-06
C9orf72	-0.340325	7.21174	57.5468	1.61e-07	1.96e-06
Prdx1	0.305849	8.57365	57.5255	1.62e-07	1.96e-06
Mtmr14	-0.586289	4.60658	57.4853	1.63e-07	1.97e-06
Ank	-0.373683	5.99817	57.4376	1.64e-07	1.98e-06
Fzd8	0.522439	4.7614	57.2695	1.68e-07	2.03e-06
Tubb6	0.380287	6.3893	57.2059	1.71e-07	2.06e-06
Gm37494	-0.363964	5.9644	57.1352	1.71e-07	2.06e-06
Timm22	0.531385	4.76364	57.1135	1.71e-07	2.07e-06
Nedd4	-0.224	10.7354	57.1045	1.71e-07	2.07e-06
Ppargc1b	-0.753201	3.74097	57.0856	1.72e-07	2.07e-06
Myl6	0.33475	6.89667	56.9891	1.74e-07	2.1e-06
Syt12	0.709262	3.79038	56.864	1.77e-07	2.13e-06
Sowahc	0.331443	6.86218	56.8264	1.78e-07	2.14e-06
Nudt5	0.347222	6.23779	56.7974	1.79e-07	2.15e-06
Cast	0.314223	7.19948	56.7023	1.81e-07	2.17e-06
Cebpg	-0.332615	6.45203	56.6353	1.83e-07	2.19e-06
Capg	0.365306	5.88047	56.6096	1.84e-07	2.2e-06
Plekhg1	1.09221	2.46423	56.5619	1.85e-07	2.21e-06
Srpr	-0.315566	7.26319	56.5512	1.85e-07	2.21e-06
Pex19	0.338118	7.48784	56.523	1.86e-07	2.22e-06
G6pdx	0.318149	8.50466	56.5102	1.86e-07	2.22e-06
B430305J03Rik	0.512703	4.74722	56.4408	1.88e-07	2.24e-06
Slc5a3	-0.555728	7.77313	93.7574	1.89e-07	2.25e-06
Rad23a	0.426585	5.4978	56.3735	1.9e-07	2.26e-06
Slc1a4	-0.417466	5.26204	56.3391	1.91e-07	2.27e-06
Zhx3	-0.386813	6.65938	59.7708	1.95e-07	2.31e-06
Isg20	0.649397	4.16253	56.149	1.96e-07	2.32e-06
Gan	-0.409677	5.57099	56.1293	1.97e-07	2.33e-06
Fuca2	0.566622	4.5854	56.0877	1.98e-07	2.34e-06
Epas1	-0.546048	6.42863	86.7346	1.99e-07	2.36e-06
Aaas	0.559359	4.49476	55.9501	2.02e-07	2.38e-06
Col8a1	0.452102	6.23478	64.3213	2.1e-07	2.48e-06
Ahctf1	-0.340134	6.48925	55.6352	2.11e-07	2.48e-06
Sfxn2	-0.56936	4.53058	55.635	2.11e-07	2.48e-06
H2bc4	0.404915	5.651	55.4908	2.15e-07	2.53e-06
Sult1a1	0.342912	6.82217	55.445	2.17e-07	2.55e-06
Gpx8	0.497675	4.914	55.4345	2.17e-07	2.55e-06
Cyp4f17	0.638371	4.13564	55.3931	2.18e-07	2.56e-06
Lrrk1	0.358505	6.43745	55.3877	2.18e-07	2.56e-06
Tbl1xr1	-0.310146	7.09067	55.342	2.2e-07	2.57e-06
Ccn5	0.354374	6.90359	55.3239	2.2e-07	2.58e-06
Arl5a	0.373497	7.89858	57.9115	2.2e-07	2.58e-06
Polg	-0.351283	5.93594	55.3078	2.21e-07	2.58e-06
Tbl1x	-0.309825	7.61524	55.2485	2.23e-07	2.6e-06
Fcrls	-0.539996	4.64464	55.247	2.23e-07	2.6e-06
Slc24a3	-0.42241	5.75091	55.7517	2.24e-07	2.61e-06
Sbf2	-0.312166	7.15878	55.2048	2.24e-07	2.61e-06
Ormdl2	-0.601007	4.26452	55.0341	2.3e-07	2.67e-06
Mcub	0.8033	3.68379	55.0202	2.3e-07	2.67e-06
Kank1	0.50944	5.32989	56.5631	2.32e-07	2.69e-06
Acsl3	-0.463142	4.9485	54.782	2.38e-07	2.76e-06
C1rl	0.651767	4.43976	54.718	2.4e-07	2.78e-06
Nrip1	-0.304808	7.82345	54.6139	2.44e-07	2.82e-06
Arhgap23	0.321672	6.60612	54.6058	2.44e-07	2.82e-06
Cdk5rap3	-0.48077	4.78577	54.5851	2.45e-07	2.83e-06
Cops5	0.322437	6.2864	54.5782	2.45e-07	2.83e-06
Tmx2	0.322801	6.40949	54.5719	2.45e-07	2.83e-06
Rcn1	0.345187	6.1317	54.5263	2.47e-07	2.85e-06
Cd34	0.72287	3.67184	54.4875	2.48e-07	2.86e-06
Svep1	-0.277692	9.71103	54.4283	2.5e-07	2.88e-06
Lamb1	-0.259135	9.64185	54.3836	2.52e-07	2.9e-06
Ehd2	0.250767	9.93312	54.3026	2.55e-07	2.93e-06
Slc25a20	0.371829	5.79943	54.2377	2.57e-07	2.95e-06
Src	0.420067	5.33922	54.2183	2.58e-07	2.96e-06
Adarb1	-0.68469	4.44943	59.5224	2.59e-07	2.96e-06
Aars	-0.304429	7.6676	54.1937	2.59e-07	2.96e-06
H13	-0.325568	6.51904	54.1836	2.59e-07	2.96e-06
Amy1	-0.659194	4.07065	54.1782	2.6e-07	2.96e-06
Macrod1	-0.842252	2.89703	54.1779	2.6e-07	2.96e-06
Man2a2	-0.34482	7.23068	54.1609	2.6e-07	2.97e-06
Slfn4	0.820513	3.70722	54.9671	2.62e-07	2.98e-06
Rhoq	-0.31386	7.54379	54.1136	2.62e-07	2.98e-06
Gnptab	0.307879	6.77625	54.0718	2.64e-07	3e-06
Rgs1	1.11079	2.35843	53.9565	2.68e-07	3.05e-06
Ubb	0.263265	9.36474	53.9306	2.69e-07	3.06e-06
Creb3	0.367078	5.78873	53.9003	2.7e-07	3.07e-06
Ccn3	0.362862	6.42409	53.8901	2.71e-07	3.07e-06
Plekha4	0.701448	3.6987	53.7429	2.77e-07	3.13e-06
Tmem14c	0.365819	5.73814	53.6493	2.8e-07	3.17e-06
Gpr146	-0.405329	5.44163	53.5241	2.86e-07	3.23e-06
Idh3b	-0.329331	7.55172	53.5118	2.86e-07	3.23e-06
Steap3	-0.409302	5.48869	53.4548	2.88e-07	3.25e-06
Tecr	0.34907	6.65176	53.4361	2.89e-07	3.26e-06
Fbxo6	0.418607	5.55623	53.3793	2.92e-07	3.28e-06
Rassf4	-0.508981	5.26474	56.4583	2.92e-07	3.28e-06
Klhl21	-0.46196	4.94023	53.369	2.92e-07	3.28e-06
Ywhaz	0.283181	8.69037	53.266	2.97e-07	3.33e-06
Ctss	0.362624	7.29281	54.4391	2.98e-07	3.34e-06
A530016L24Rik	0.38612	6.89425	57.3279	2.99e-07	3.35e-06
Pakap	0.307491	7.9493	53.1864	3e-07	3.36e-06
Coq8b	-0.437267	5.28153	53.1177	3.03e-07	3.39e-06
Sun1	-0.335265	6.17129	53.0901	3.04e-07	3.4e-06
Plxnb2	0.287876	8.33047	53.0887	3.04e-07	3.4e-06
Prlr	-0.365218	6.00438	53.0562	3.06e-07	3.41e-06
Elk4	-0.321028	6.66471	52.9917	3.09e-07	3.44e-06
Med8	0.447132	5.2012	52.9916	3.09e-07	3.44e-06
Ppm1f	0.357484	5.93782	52.9554	3.1e-07	3.46e-06
Ccnyl1	0.379635	5.57805	52.9432	3.11e-07	3.46e-06
Dhx40	-0.46268	5.91394	61.8413	3.14e-07	3.49e-06
Bmf	-0.724958	3.37239	52.8307	3.16e-07	3.51e-06
Fas	0.655798	3.90064	52.8058	3.17e-07	3.52e-06
Ankrd40	0.314141	6.81556	52.7491	3.2e-07	3.55e-06
Ugt1a6a	0.307466	6.64493	52.7447	3.2e-07	3.55e-06
A2m	-1.19241	4.27733	107.126	3.24e-07	3.59e-06
Mmd	0.330629	8.02688	52.5421	3.3e-07	3.65e-06
Dnajb4	0.327379	6.19248	52.4163	3.36e-07	3.71e-06
Msrb1	0.406209	5.73136	52.3394	3.4e-07	3.75e-06
Rnd3	0.427992	6.09714	57.6244	3.4e-07	3.75e-06
Lgals12	-0.34691	5.98978	52.2173	3.46e-07	3.81e-06
Zbtb37	-0.387698	5.85303	52.0728	3.54e-07	3.89e-06
Vgll3	0.365022	7.86482	54.6993	3.55e-07	3.9e-06
Sptan1	0.27571	9.12082	52.0534	3.55e-07	3.9e-06
Nbas	-0.310971	7.13602	52.0258	3.56e-07	3.91e-06
Lcorl	-0.435903	5.34875	51.9957	3.58e-07	3.93e-06
Tmem120a	0.31924	6.26777	51.9006	3.63e-07	3.98e-06
Kmt5a	0.329717	6.10054	51.8706	3.64e-07	3.99e-06
Oaf	0.415693	5.38646	51.8668	3.65e-07	3.99e-06
Acss2	0.461108	8.35601	72.9846	3.66e-07	4e-06
Ubr2	-0.296793	7.10121	51.7338	3.72e-07	4.06e-06
Psmd4	0.354224	6.04548	51.652	3.77e-07	4.11e-06
Rchy1	0.487346	5.3418	52.7222	3.79e-07	4.13e-06
Mapk6	0.318318	8.08985	51.5671	3.81e-07	4.16e-06
Luc7l2	-0.300925	7.5856	51.5599	3.82e-07	4.16e-06
Tmem248	-0.343797	6.28366	51.3707	3.93e-07	4.27e-06
Aco2	-0.287467	9.07276	51.3617	3.93e-07	4.28e-06
Esyt1	-0.304915	7.92248	51.3387	3.95e-07	4.29e-06
Eif4b	-0.297369	7.89847	51.3242	3.96e-07	4.29e-06
Kirrel	0.292575	7.86921	51.3139	3.96e-07	4.3e-06
Ung	-1.18426	1.88404	51.2863	3.98e-07	4.31e-06
Fam53b	0.363166	6.1397	51.2838	3.98e-07	4.31e-06
Hsp90b1	-1.44575	9.98027	455.777	4e-07	4.32e-06
Abr	0.387375	5.64843	51.2159	4.02e-07	4.34e-06
Sin3a	-0.337192	5.90092	51.2158	4.02e-07	4.34e-06
Pold2	-0.645758	3.63433	51.2122	4.02e-07	4.34e-06
Nudcd3	0.323847	6.33675	51.1614	4.05e-07	4.37e-06
Ybx3	-0.305123	6.39359	51.1264	4.08e-07	4.39e-06
Nkain1	-0.770477	3.29415	51.1113	4.08e-07	4.4e-06
Lbp	0.368903	6.08373	51.0523	4.12e-07	4.43e-06
Huwe1	-0.278593	9.27648	51.0356	4.13e-07	4.44e-06
Ercc5	0.462561	5.0651	50.9746	4.17e-07	4.48e-06
Acox1	-0.294471	8.95099	50.9514	4.18e-07	4.49e-06
Nrbf2	-0.405788	5.30023	50.9344	4.2e-07	4.5e-06
Ttc9c	0.367578	5.7245	50.7408	4.32e-07	4.63e-06
Rif1	-0.419716	5.31649	50.7329	4.33e-07	4.63e-06
Aldh1a1	0.319791	7.18762	50.7287	4.33e-07	4.63e-06
Elmo2	0.327885	6.19556	50.6518	4.38e-07	4.68e-06
Gm47283	-0.490177	7.72621	75.9535	4.38e-07	4.68e-06
Zmat3	0.316084	7.41602	50.6412	4.39e-07	4.68e-06
Prep	-0.356332	5.76629	50.6184	4.4e-07	4.69e-06
Enc1	0.309421	6.91255	50.6045	4.41e-07	4.69e-06
Eef2	-0.210758	10.8769	50.5973	4.42e-07	4.7e-06
Hgsnat	-0.30128	6.77578	50.4266	4.53e-07	4.82e-06
Psmb1	0.357719	6.50458	50.9621	4.56e-07	4.84e-06
Sh3tc1	0.551096	5.55403	62.5325	4.64e-07	4.92e-06
Slc25a33	-0.735318	3.40054	50.2686	4.64e-07	4.92e-06
Dio3	0.647752	3.99436	50.2529	4.65e-07	4.93e-06
Gpcpd1	0.332212	6.48826	50.1864	4.7e-07	4.97e-06
Rfc1	0.354956	6.46966	50.3598	4.72e-07	4.99e-06
Ppp1r3d	-0.361499	5.56132	50.1062	4.76e-07	5.03e-06
Nrros	-0.388733	5.53694	50.0715	4.78e-07	5.05e-06
Zfp318	-0.427999	5.34018	50.0704	4.78e-07	5.05e-06
Ppfibp1	0.30647	7.2477	50.0576	4.79e-07	5.05e-06
Psma4	0.344061	6.05351	50.0474	4.8e-07	5.06e-06
Slc3a2	-0.3313	6.89032	50.0237	4.82e-07	5.07e-06
Ptk7	0.418243	5.1912	49.9149	4.9e-07	5.15e-06
Dag1	-0.329274	8.59647	52.0832	4.91e-07	5.16e-06
Rnf135	0.783605	3.59468	49.6706	5.09e-07	5.34e-06
Laptm4b	0.321789	6.08542	49.633	5.12e-07	5.37e-06
Sparcl1	-1.25382	5.27108	166.884	5.12e-07	5.37e-06
Dnpep	-0.343052	6.69314	50.2075	5.24e-07	5.48e-06
Rcbtb1	0.379998	5.57099	49.4843	5.24e-07	5.48e-06
Efnb2	0.532909	4.94574	49.9355	5.24e-07	5.48e-06
Pmm1	0.32777	6.2391	49.4593	5.26e-07	5.49e-06
2022-03-01	1.51897	1.73838	49.4398	5.27e-07	5.5e-06
Prrg3	0.463167	6.41486	64.4944	5.31e-07	5.53e-06
Tacc1	-0.290269	8.3751	49.378	5.32e-07	5.55e-06
Cdkn1b	-0.376288	5.44541	49.3726	5.33e-07	5.55e-06
Msc	2.29655	0.602467	49.339	5.35e-07	5.57e-06
Tinagl1	0.685987	3.7901	49.201	5.47e-07	5.69e-06
Cyp4v3	0.507941	4.75106	49.191	5.48e-07	5.69e-06
Zwint	0.301774	6.9117	49.178	5.49e-07	5.7e-06
Frmd3	1.02935	2.41235	48.9823	5.66e-07	5.87e-06
Hspa1a	0.682716	4.14105	49.4164	5.67e-07	5.87e-06
Fap	-0.681513	3.45916	48.9686	5.67e-07	5.87e-06
Styx	-0.400213	5.41279	48.8442	5.78e-07	5.98e-06
Mxra8	0.292457	7.50609	48.7516	5.87e-07	6.06e-06
Ripk3	0.726922	3.89584	49.0937	5.92e-07	6.11e-06
Samd5	0.6347	4.075	48.656	5.95e-07	6.14e-06
Sec61b	-0.510312	4.46733	48.5176	6.09e-07	6.27e-06
Lsp1	0.535814	4.44456	48.5078	6.09e-07	6.28e-06
Pik3ap1	0.2956	6.61334	48.466	6.13e-07	6.31e-06
Hfe	-0.352156	5.61452	48.3686	6.23e-07	6.41e-06
Spta1	0.942748	2.69048	48.3357	6.26e-07	6.43e-06
Mat2a	-0.492502	8.07889	76.2981	6.28e-07	6.45e-06
Man1a	-0.301738	6.94468	48.2942	6.3e-07	6.47e-06
Gal3st2	2.50933	0.884074	50.2661	6.31e-07	6.47e-06
Sat1	0.309854	6.1374	48.2304	6.37e-07	6.52e-06
Plk2	0.387601	5.54321	48.157	6.44e-07	6.59e-06
Slc27a1	0.323476	7.0021	48.1516	6.45e-07	6.59e-06
Slc36a2	0.289679	7.98059	48.1101	6.49e-07	6.63e-06
Syvn1	-0.698341	6.29336	107.591	6.49e-07	6.63e-06
Abca2	-0.334401	5.87882	48.0855	6.51e-07	6.65e-06
St3gal1	-0.286386	6.93472	48.0014	6.6e-07	6.73e-06
Fuca1	0.331189	5.90048	47.9866	6.62e-07	6.74e-06
Prr16	0.77384	3.16522	47.9594	6.64e-07	6.76e-06
Lpar6	0.402623	5.51743	47.9496	6.65e-07	6.77e-06
Fkbp5	-0.398462	7.43121	57.5095	6.66e-07	6.77e-06
Acad11	-0.29094	6.68241	47.9315	6.67e-07	6.78e-06
Cpeb4	-0.300473	6.67287	47.9217	6.68e-07	6.78e-06
Rnf185	-0.384651	5.63592	47.9005	6.71e-07	6.8e-06
Col4a2	-0.23269	10.5144	47.8818	6.73e-07	6.81e-06
Emc2	0.349037	5.77273	47.8682	6.74e-07	6.82e-06
Tmem45a	0.493659	6.33567	67.4163	6.75e-07	6.82e-06
Lrrc8a	-0.376196	6.3999	52.2718	6.75e-07	6.82e-06
Trim14	0.629407	3.80117	47.8561	6.75e-07	6.82e-06
Ptprd	-0.479998	5.02261	47.8445	6.77e-07	6.83e-06
Serpinb6a	0.306955	7.62954	47.8177	6.79e-07	6.85e-06
Auts2	-0.397821	5.20014	47.764	6.85e-07	6.9e-06
Capzb	0.295882	7.22095	47.7609	6.86e-07	6.9e-06
Atf3	0.7834	4.2907	57.2004	6.91e-07	6.95e-06
Abcg1	0.283907	7.73917	47.7017	6.92e-07	6.96e-06
Ankrd27	-0.327698	6.00859	47.6871	6.94e-07	6.97e-06
Mc2r	0.662923	3.81711	47.6729	6.95e-07	6.98e-06
Cald1	0.294427	8.65985	47.6451	6.98e-07	7e-06
Parp3	0.329501	6.70981	47.6444	6.98e-07	7e-06
Hacd4	0.352566	5.8979	47.5353	7.11e-07	7.11e-06
Procr	1.0776	2.26124	47.3875	7.27e-07	7.28e-06
Tmem143	-0.435877	5.09485	47.3101	7.36e-07	7.36e-06
Ptpn4	-0.317914	6.69422	47.2986	7.38e-07	7.37e-06
Emc4	0.403622	5.47991	47.2714	7.41e-07	7.4e-06
Phospho1	-0.96575	5.05675	105.157	7.42e-07	7.4e-06
Cacnb4	0.921697	2.81642	47.2572	7.43e-07	7.4e-06
Hmgcr	0.320907	6.50483	47.2366	7.45e-07	7.42e-06
Sema3d	0.644978	3.70416	47.2097	7.48e-07	7.45e-06
Olfr56	1.40693	1.77449	47.1104	7.6e-07	7.56e-06
Adamts5	0.250392	9.12704	47.0691	7.65e-07	7.6e-06
Tfb2m	-0.427198	5.03212	47.0265	7.71e-07	7.65e-06
Fkbp9	0.286132	8.05637	47.0144	7.72e-07	7.65e-06
Actn1	0.304335	8.07289	47.0143	7.72e-07	7.65e-06
Fam117a	-0.619437	4.04239	47.0111	7.72e-07	7.65e-06
Fbln7	-0.765174	3.0417	47.0002	7.74e-07	7.66e-06
Trim11	0.439437	5.08417	46.9973	7.74e-07	7.66e-06
Timp2	0.263312	9.00131	46.9616	7.79e-07	7.69e-06
Eif4g1	-0.26434	9.05129	46.7478	8.06e-07	7.96e-06
Tcim	0.719408	3.58305	46.7176	8.1e-07	7.99e-06
Arhgef5	0.62313	3.88125	46.6939	8.13e-07	8.01e-06
Thyn1	0.616657	4.1331	46.6427	8.2e-07	8.07e-06
Sod3	0.295478	6.85034	46.5784	8.28e-07	8.15e-06
Elf1	0.333371	6.27923	46.5675	8.3e-07	8.16e-06
Whamm	0.471054	4.76769	46.5475	8.32e-07	8.18e-06
Plekhm2	-0.332498	5.79732	46.5408	8.33e-07	8.18e-06
Cept1	0.330151	5.90231	46.5377	8.34e-07	8.18e-06
Impdh2	-0.388866	5.43819	46.5194	8.36e-07	8.2e-06
Zfc3h1	-0.310357	6.51877	46.462	8.44e-07	8.26e-06
Lima1	0.292119	7.46723	46.4598	8.44e-07	8.26e-06
Trim46	-0.90933	2.4305	46.4287	8.48e-07	8.3e-06
Pdlim1	0.484854	4.97511	46.4015	8.52e-07	8.33e-06
Msh3	-0.596463	3.93072	46.3188	8.64e-07	8.43e-06
Mtch1	0.324672	7.12992	46.3123	8.64e-07	8.44e-06
Usp7	-0.284891	6.6761	46.2411	8.74e-07	8.53e-06
Maz	-0.360975	5.5617	46.2172	8.78e-07	8.55e-06
Phykpl	-0.434183	4.87482	46.2066	8.79e-07	8.56e-06
Psmb5	0.330329	6.04063	46.142	8.89e-07	8.65e-06
Ube4b	-0.290059	7.23076	46.083	8.97e-07	8.72e-06
Mmp28	-0.797328	4.85144	75.0197	9.03e-07	8.77e-06
Zfand2a	0.398653	5.32115	46.0262	9.06e-07	8.79e-06
Fcgrt	-0.29575	7.06756	46.0091	9.08e-07	8.81e-06
Ifi213	0.573382	4.10546	45.9849	9.12e-07	8.84e-06
Slc2a3	-1.82441	3.01862	109.003	9.15e-07	8.87e-06
Creb3l2	-0.315217	6.32789	45.9261	9.2e-07	8.91e-06
Slc25a37	0.44997	4.87351	45.8758	9.28e-07	8.97e-06
Armc8	0.59681	6.43605	83.2282	9.29e-07	8.98e-06
Pdgfrb	-0.286156	7.86439	45.7927	9.41e-07	9.08e-06
Myadm	0.252556	8.98894	45.7426	9.48e-07	9.15e-06
Keap1	0.347737	6.30436	46.0935	9.56e-07	9.22e-06
Cd5l	0.726592	3.57408	45.5715	9.75e-07	9.4e-06
Zhx2	-0.49646	4.48813	45.5327	9.81e-07	9.45e-06
Psmd14	0.295569	6.28455	45.505	9.86e-07	9.48e-06
Retsat	-0.286571	6.59083	45.4895	9.88e-07	9.5e-06
Dhrs3	0.423141	7.0581	58.3657	1.01e-06	9.69e-06
Cmklr1	-0.431399	5.07343	45.3401	1.01e-06	9.72e-06
Psmc4	0.326761	5.97174	45.3114	1.02e-06	9.76e-06
Myc	-0.569979	3.83244	45.2966	1.02e-06	9.77e-06
Fblim1	0.437263	5.17013	45.2957	1.02e-06	9.77e-06
Pln	1.23638	2.13407	45.2708	1.02e-06	9.8e-06
Setd5	-0.281365	7.77678	45.212	1.03e-06	9.89e-06
Selenos	-0.38029	5.26742	45.1885	1.04e-06	9.92e-06
Gask1b	0.292229	7.32055	45.1833	1.04e-06	9.92e-06
Paxbp1	-0.382296	5.20289	45.1536	1.04e-06	9.97e-06
Psmd11	0.283089	6.66573	45.0147	1.07e-06	1.02e-05
Cd84	0.339849	5.86611	45.0001	1.07e-06	1.02e-05
Rnase4	0.291431	7.64651	44.8748	1.09e-06	1.04e-05
Amd1	0.342728	6.17737	44.772	1.11e-06	1.06e-05
Wdr77	-0.392654	5.43169	44.7648	1.11e-06	1.06e-05
Tmem67	0.579017	3.98369	44.6788	1.13e-06	1.07e-05
Fam217b	-0.494685	4.59482	44.6453	1.14e-06	1.08e-05
Alg12	-0.65068	4.29659	48.7006	1.14e-06	1.08e-05
Dpagt1	-0.458259	4.87051	44.5738	1.15e-06	1.09e-05
Psmb3	0.389306	6.17624	48.9273	1.16e-06	1.1e-05
Dtx4	0.312698	7.39361	44.5023	1.16e-06	1.1e-05
Lrba	-0.327626	5.7721	44.4681	1.17e-06	1.11e-05
Ylpm1	-0.290892	6.16384	44.4531	1.17e-06	1.11e-05
Hcn2	-0.916592	2.52899	44.4222	1.18e-06	1.11e-05
Golgb1	-0.305552	7.41905	44.387	1.19e-06	1.12e-05
Psmc2	0.311424	6.30263	44.3696	1.19e-06	1.12e-05
Chka	-0.415313	5.02755	44.2523	1.21e-06	1.14e-05
Ppp1r9b	-0.304871	6.64836	44.2312	1.22e-06	1.15e-05
Glis3	0.383029	5.48646	44.2058	1.22e-06	1.15e-05
Angptl6	-1.64906	1.41963	47.5634	1.22e-06	1.15e-05
Susd6	0.290447	7.58721	44.1641	1.23e-06	1.16e-05
Abhd12	0.290041	6.48417	44.1536	1.23e-06	1.16e-05
Nr2c2	-0.312431	6.19251	44.1533	1.23e-06	1.16e-05
Rai14	0.45554	5.18966	44.1516	1.23e-06	1.16e-05
Slc9a9	-0.525111	4.68099	44.4739	1.24e-06	1.17e-05
Trarg1	-0.300974	7.34524	44.0845	1.25e-06	1.17e-05
Gopc	0.330997	6.0088	44.074	1.25e-06	1.17e-05
Orm3	1.1866	2.04336	44.0108	1.26e-06	1.18e-05
Znhit6	0.641237	4.47078	47.7387	1.27e-06	1.18e-05
C5ar1	-0.343596	5.78557	43.9912	1.27e-06	1.18e-05
Plcb4	0.607627	4.60002	47.1052	1.29e-06	1.2e-05
Tfdp2	-0.453373	4.81457	43.8713	1.29e-06	1.2e-05
Mcam	0.316049	6.59775	43.7668	1.32e-06	1.23e-05
St8sia4	-0.743834	2.88489	43.7278	1.32e-06	1.23e-05
Pigm	-0.337294	5.58263	43.681	1.33e-06	1.24e-05
Usp25	0.284926	7.34718	43.6675	1.34e-06	1.24e-05
Ppp1r15a	-0.469441	4.59197	43.6617	1.34e-06	1.24e-05
Aoc3	-0.271343	9.29759	43.7236	1.34e-06	1.24e-05
Stard8	-0.399377	5.29952	43.6421	1.34e-06	1.25e-05
Sdha	-0.250605	8.68239	43.6357	1.35e-06	1.25e-05
Ccnl1	-0.316509	6.30239	43.5776	1.36e-06	1.26e-05
Mrpl27	0.501782	4.53874	43.5133	1.37e-06	1.27e-05
Fgf10	0.302264	6.40027	43.4359	1.39e-06	1.29e-05
Pls3	0.277497	7.38048	43.3713	1.41e-06	1.3e-05
Rasd1	-0.505227	4.3039	43.3626	1.41e-06	1.3e-05
Tuba1b	0.310101	9.07685	46.9861	1.42e-06	1.31e-05
Pbrm1	-0.272629	7.41328	43.3024	1.42e-06	1.31e-05
Gpc3	-0.516321	4.23794	43.2905	1.43e-06	1.31e-05
Nav2	-0.495512	4.47896	43.2207	1.44e-06	1.33e-05
Insrr	2.22912	0.589502	43.1855	1.45e-06	1.34e-05
Oxct1	-0.295737	8.2013	43.145	1.46e-06	1.34e-05
Slc7a10	-0.515659	4.34612	43.131	1.47e-06	1.35e-05
Snx10	0.290275	7.23219	43.1192	1.47e-06	1.35e-05
Mitd1	0.616772	3.69959	43.1173	1.47e-06	1.35e-05
Krtcap2	-0.467623	4.59999	42.9577	1.51e-06	1.38e-05
Ifi209	0.593122	4.39458	43.337	1.52e-06	1.4e-05
Ubqln4	-0.345145	5.65774	42.889	1.53e-06	1.4e-05
Trim6	1.30589	1.68896	42.8505	1.54e-06	1.41e-05
Sptlc2	0.295747	6.33805	42.7614	1.56e-06	1.43e-05
Ccl8	0.862584	3.23343	44.4214	1.57e-06	1.43e-05
Mocos	0.545939	4.06325	42.6824	1.58e-06	1.44e-05
Pik3cg	-0.502552	4.65273	42.6678	1.59e-06	1.45e-05
Nectin2	0.317382	5.88791	42.6178	1.6e-06	1.46e-05
Zfp809	0.435717	5.0707	42.5179	1.63e-06	1.48e-05
Angptl4	-0.265427	7.79443	42.5085	1.63e-06	1.48e-05
Sars	-0.27576	6.72413	42.4909	1.63e-06	1.49e-05
Mturn	-0.381478	5.11508	42.3894	1.66e-06	1.51e-05
Lsm14a	-0.272186	6.61798	42.3834	1.67e-06	1.51e-05
Wdr4	-0.51206	4.51803	42.3626	1.67e-06	1.52e-05
Sdc3	0.281262	7.83469	42.3486	1.68e-06	1.52e-05
Ccdc122	0.693614	3.23845	42.3028	1.69e-06	1.53e-05
Emilin2	0.307622	6.47648	42.2853	1.69e-06	1.53e-05
Tcf24	1.33752	1.59394	42.2357	1.71e-06	1.54e-05
Fam193b	-0.427087	4.91462	42.2345	1.71e-06	1.54e-05
Zfp106	-0.25926	8.06633	42.2079	1.72e-06	1.55e-05
Adgrl2	0.283982	6.69222	42.1965	1.72e-06	1.55e-05
Fam83a	0.670644	3.33586	42.1822	1.72e-06	1.56e-05
Srprb	-0.311167	5.81689	42.1248	1.74e-06	1.57e-05
Ext1	0.28855	6.71933	42.122	1.74e-06	1.57e-05
Fastk	-0.396413	5.48519	42.2463	1.75e-06	1.57e-05
H3f3b	0.281502	7.12008	42.0556	1.76e-06	1.59e-05
Zyg11b	-0.300513	7.22858	41.9931	1.78e-06	1.6e-05
Chd4	-0.253448	8.28874	41.9895	1.78e-06	1.6e-05
Cyp2j6	0.543668	4.43008	41.9245	1.8e-06	1.62e-05
Lgals1	0.32766	7.64523	43.5504	1.8e-06	1.62e-05
Nus1	0.279404	7.17575	41.9097	1.81e-06	1.62e-05
Qser1	-0.299143	6.08817	41.8214	1.83e-06	1.64e-05
Casp8	0.421859	4.90394	41.7812	1.85e-06	1.65e-05
Psmb7	0.320718	6.00946	41.6413	1.89e-06	1.69e-05
Ackr3	0.643087	3.99763	41.6423	1.89e-06	1.69e-05
Pbxip1	0.281946	6.26314	41.638	1.89e-06	1.69e-05
Fam49b	0.297876	6.27946	41.6127	1.9e-06	1.7e-05
Serping1	0.300687	7.24016	41.4933	1.94e-06	1.73e-05
Nr1h3	0.291369	6.13429	41.485	1.95e-06	1.73e-05
Glmp	0.28248	6.7869	41.4287	1.96e-06	1.75e-05
Abhd5	0.253846	8.32293	41.3722	1.98e-06	1.77e-05
Ell2	0.292545	6.29847	41.3614	1.99e-06	1.77e-05
Acaa1b	0.568047	4.1376	41.3555	1.99e-06	1.77e-05
Serinc3	0.234054	9.13294	41.3286	2e-06	1.78e-05
Nlgn2	0.425667	5.29048	41.2887	2.01e-06	1.79e-05
Trib1	0.386007	5.24032	41.2246	2.04e-06	1.81e-05
Sav1	0.273561	6.6858	41.2148	2.04e-06	1.81e-05
Atrnl1	-0.29198	6.6416	41.1922	2.05e-06	1.81e-05
Tpm1	0.32802	6.80152	42.6664	2.09e-06	1.85e-05
Celsr2	-1.42432	1.25758	41.0814	2.09e-06	1.85e-05
Gda	0.275152	7.58389	41.0603	2.1e-06	1.85e-05
Ifit1bl1	1.30231	1.73672	41.0204	2.11e-06	1.87e-05
Parp6	-0.401346	5.05698	41.0161	2.11e-06	1.87e-05
Zbtb10	-0.500554	4.20445	41.003	2.12e-06	1.87e-05
Zbtb46	-0.601682	3.93137	40.9866	2.12e-06	1.87e-05
Parp1	-0.323399	5.78169	40.9682	2.13e-06	1.88e-05
Igip	-0.509568	4.25426	40.9629	2.13e-06	1.88e-05
Cdc37l1	-0.296212	6.34482	40.9279	2.15e-06	1.89e-05
Phf10	-0.3473	5.42916	40.898	2.16e-06	1.9e-05
Clca3a1	0.565296	4.1288	40.8856	2.16e-06	1.9e-05
Cmpk1	0.278738	6.82491	40.8825	2.16e-06	1.9e-05
Gm47761	0.542334	4.05283	40.8574	2.17e-06	1.91e-05
Hebp1	0.452988	4.69744	40.8426	2.18e-06	1.91e-05
Acbd5	0.294167	6.34707	40.8191	2.19e-06	1.92e-05
Eif3a	-0.266849	7.69723	40.8166	2.19e-06	1.92e-05
Rab8b	0.286462	6.15024	40.7896	2.2e-06	1.92e-05
Maf	-0.265817	6.95602	40.7053	2.23e-06	1.95e-05
Lfng	-0.426522	4.79775	40.6918	2.24e-06	1.95e-05
Psmf1	0.364888	5.4132	40.6909	2.24e-06	1.95e-05
Elovl6	0.330198	5.82889	40.6333	2.26e-06	1.97e-05
Epdr1	0.595588	3.688	40.6216	2.26e-06	1.98e-05
Zfp281	0.331674	5.72698	40.5599	2.29e-06	2e-05
Chd3	0.280841	6.75904	40.5063	2.31e-06	2.01e-05
Slamf7	0.726477	3.02295	40.4791	2.32e-06	2.02e-05
Tcp11l2	-0.44677	4.5829	40.4777	2.32e-06	2.02e-05
Btbd19	0.834286	2.83647	40.4195	2.35e-06	2.04e-05
Rnf181	0.332814	6.47247	41.8385	2.39e-06	2.08e-05
Fut8	-0.345986	5.44044	40.3082	2.39e-06	2.08e-05
Tmem254b	0.826716	3.24475	41.7455	2.4e-06	2.09e-05
Kansl2	0.294655	6.14396	40.2709	2.41e-06	2.09e-05
C1qbp	-0.393105	4.98111	40.1943	2.44e-06	2.12e-05
Lpin3	-0.680834	3.22082	40.1656	2.46e-06	2.13e-05
Pgr	0.494253	4.6622	40.1189	2.48e-06	2.14e-05
AC160336.1	-0.288655	7.14954	40.0206	2.52e-06	2.18e-05
Piga	-0.780648	4.21616	54.5804	2.54e-06	2.19e-05
Folr2	0.314127	6.03523	39.9695	2.54e-06	2.19e-05
Slc38a2	-0.291931	7.84869	39.9673	2.54e-06	2.19e-05
Fcgr1	0.477673	4.5263	39.9638	2.55e-06	2.19e-05
Relb	-0.472348	4.49665	39.9617	2.55e-06	2.19e-05
Aifm2	0.354262	7.42354	45.0732	2.56e-06	2.2e-05
Syde2	-0.35136	5.50689	39.9079	2.57e-06	2.21e-05
mt-Cytb	-0.940375	8.74719	170.681	2.57e-06	2.21e-05
Ndufs2	-0.262253	7.68534	39.8882	2.58e-06	2.22e-05
Coasy	-0.39213	5.43088	39.9393	2.61e-06	2.24e-05
Prss23os	0.838241	2.92488	39.7992	2.62e-06	2.25e-05
Rasgef1b	0.491632	4.66766	39.7876	2.63e-06	2.25e-05
Ctsb	0.193869	11.5194	39.7447	2.65e-06	2.27e-05
Nfia	-0.256485	7.75945	39.7398	2.65e-06	2.27e-05
Coro6	-1.79261	0.528558	39.7144	2.66e-06	2.28e-05
Apoc3	1.05038	2.20058	39.6942	2.67e-06	2.29e-05
Dhx32	0.313003	6.35965	39.6497	2.69e-06	2.3e-05
Ptar1	-0.307771	6.16145	39.6449	2.7e-06	2.3e-05
Irak2	0.409143	5.16563	39.6419	2.7e-06	2.3e-05
Col16a1	-0.298362	5.81717	39.6371	2.7e-06	2.3e-05
Actg1	0.192813	10.647	39.6063	2.71e-06	2.31e-05
Cdc42	0.232548	9.00401	39.5939	2.72e-06	2.32e-05
Gfra2	-0.533982	3.86122	39.5127	2.76e-06	2.35e-05
Spcs3	-0.464269	6.50214	60.1033	2.76e-06	2.35e-05
Rad23b	0.269291	6.90986	39.4022	2.82e-06	2.39e-05
Lman1	-0.266159	7.49653	39.3925	2.82e-06	2.4e-05
Stk38l	0.382985	5.26674	39.3637	2.84e-06	2.41e-05
Dgat2	0.245149	9.38295	39.354	2.84e-06	2.41e-05
Ssr2	-0.272011	6.5888	39.3313	2.85e-06	2.42e-05
Serp1	-0.664673	7.76456	96.6508	2.86e-06	2.42e-05
Aebp1	-0.505662	8.09831	70.433	2.86e-06	2.42e-05
Pcbp3	-0.635178	3.29483	39.285	2.88e-06	2.43e-05
Phtf2	-0.474986	4.42643	39.249	2.9e-06	2.45e-05
Fzd2	0.29434	5.98124	39.2136	2.91e-06	2.46e-05
Fmo1	-0.312622	5.87392	39.1378	2.95e-06	2.5e-05
Ffar2	-0.643219	3.52615	39.1348	2.96e-06	2.5e-05
Trabd	-0.375814	5.16618	39.0677	2.99e-06	2.52e-05
Ces2g	0.889771	2.97534	40.4526	2.99e-06	2.52e-05
Etfa	-0.281113	6.6268	39.064	2.99e-06	2.52e-05
Poln	0.682996	3.29832	39.0448	3.01e-06	2.53e-05
Dixdc1	0.536185	4.67755	40.4617	3.02e-06	2.54e-05
Gja1	0.306614	6.55997	39.0157	3.02e-06	2.54e-05
Apol9a	1.60679	6.89889	276.223	3.04e-06	2.56e-05
Il17ra	0.28959	6.48601	38.9739	3.04e-06	2.56e-05
4933412E12Rik	0.927882	2.39257	38.8966	3.09e-06	2.59e-05
Gabpb2	-0.322282	5.7339	38.8125	3.14e-06	2.63e-05
Fndc3b	-0.251296	8.60827	38.7977	3.14e-06	2.63e-05
Plce1	-0.511318	4.34874	38.7649	3.16e-06	2.65e-05
Pigs	0.372428	5.67184	39.0602	3.17e-06	2.65e-05
Tpm4	0.231178	9.10644	38.7262	3.18e-06	2.66e-05
Ginm1	0.294233	7.27204	38.6776	3.21e-06	2.69e-05
Fat1	0.220078	10.1524	38.6587	3.22e-06	2.69e-05
Ern1	-0.32669	5.80376	38.616	3.25e-06	2.71e-05
Rbpms	-0.311193	6.19475	38.6134	3.25e-06	2.71e-05
Psma6	0.271408	6.51171	38.5894	3.27e-06	2.72e-05
Gab2	0.330341	5.75288	38.5329	3.3e-06	2.75e-05
Gm48161	-0.302635	5.81372	38.5219	3.31e-06	2.75e-05
Mcur1	-0.28517	6.46232	38.5005	3.32e-06	2.76e-05
Cntnap1	-0.544795	3.77944	38.483	3.33e-06	2.77e-05
Spry3	1.28551	2.19766	41.9107	3.34e-06	2.78e-05
Lmf1	-0.38872	5.05226	38.4207	3.37e-06	2.8e-05
Hgf	0.397601	4.97401	38.3263	3.43e-06	2.84e-05
Gnl3	-0.395554	5.04457	38.2764	3.46e-06	2.87e-05
Ifi208	0.707782	3.20584	38.2353	3.49e-06	2.89e-05
Gca	0.615385	3.53493	38.1959	3.51e-06	2.91e-05
Ywhae	0.281133	7.68041	38.1134	3.56e-06	2.95e-05
Acadvl	-0.256303	7.3956	38.0478	3.61e-06	2.98e-05
Stxbp1	0.373513	5.27926	38.0056	3.64e-06	3.01e-05
Tmem200a	0.723008	3.07516	38.0028	3.64e-06	3.01e-05
Nav3	0.311475	5.89131	37.9906	3.65e-06	3.01e-05
Grem1	-1.00084	2.15192	37.9657	3.66e-06	3.02e-05
Atxn2l	-0.265108	6.44837	37.9364	3.68e-06	3.04e-05
Lats2	0.263535	6.56336	37.8703	3.73e-06	3.07e-05
Slc29a1	-0.555736	4.51826	40.7503	3.74e-06	3.08e-05
Dusp1	0.425199	5.06646	37.8431	3.75e-06	3.08e-05
4930512H18Rik	1.30107	1.56196	37.7759	3.79e-06	3.12e-05
Cpsf6	-0.320385	6.48357	39.5828	3.83e-06	3.15e-05
Firre	-0.373324	5.02829	37.7235	3.83e-06	3.15e-05
Phactr1	0.937341	2.48602	37.6382	3.89e-06	3.2e-05
Nceh1	0.462944	5.01454	38.4724	3.9e-06	3.2e-05
Acaa2	-0.253391	6.90051	37.6219	3.9e-06	3.2e-05
Slco3a1	0.549602	4.30766	37.5586	3.95e-06	3.24e-05
Pcx	0.220667	10.4444	37.5043	3.99e-06	3.27e-05
Ephb4	0.306846	6.0888	37.4038	4.07e-06	3.33e-05
Maea	0.258537	6.57105	37.3285	4.12e-06	3.37e-05
Inpp4b	-0.735388	2.73025	37.2737	4.17e-06	3.4e-05
Siglecg	0.722869	3.11107	37.2699	4.17e-06	3.4e-05
Cyp4f16	0.464914	4.45948	37.2696	4.17e-06	3.4e-05
Elmod3	-0.520536	4.08685	37.2416	4.19e-06	3.42e-05
Cops6	0.358843	5.93738	39.039	4.23e-06	3.45e-05
Acad8	0.359999	5.18801	37.193	4.23e-06	3.45e-05
Aacs	-0.257925	7.894	37.1672	4.25e-06	3.46e-05
Tcaf1	0.265918	6.36891	37.1658	4.25e-06	3.46e-05
Hnrnpa3	-0.250126	7.34684	37.03	4.36e-06	3.55e-05
Pnpla2	-0.204846	9.87531	36.9137	4.46e-06	3.62e-05
Clk1	-0.280431	6.1919	36.899	4.47e-06	3.63e-05
Tmem72	-0.349079	5.35942	36.8985	4.47e-06	3.63e-05
Stx1b	-1.05467	1.92566	36.8112	4.55e-06	3.69e-05
Itgav	0.252657	7.85439	36.8048	4.55e-06	3.69e-05
Ifnar1	-0.255048	6.70269	36.8036	4.55e-06	3.69e-05
Bdnf	0.846372	2.66144	36.7777	4.58e-06	3.7e-05
4930481A15Rik	-1.24699	1.31561	36.7734	4.58e-06	3.7e-05
Wipi1	-0.256923	6.59272	36.7134	4.63e-06	3.74e-05
Cd72	0.512243	4.13946	36.6764	4.66e-06	3.77e-05
Psma1	0.641153	7.49934	83.9751	4.7e-06	3.79e-05
Nexn	0.703226	3.3661	36.5866	4.74e-06	3.83e-05
Scn7a	0.263137	6.75623	36.5521	4.78e-06	3.85e-05
Sgk1	0.40398	5.49452	38.2447	4.79e-06	3.86e-05
Kctd12b	0.466804	4.4795	36.5196	4.81e-06	3.87e-05
Klhdc8b	-0.766345	2.51414	36.5046	4.82e-06	3.88e-05
Adamtsl4	0.40357	4.95023	36.4875	4.83e-06	3.89e-05
Xdh	0.37441	9.60222	55.5373	4.87e-06	3.91e-05
Tmem120b	0.320032	5.50261	36.387	4.93e-06	3.96e-05
Pias1	0.330081	5.45506	36.3866	4.93e-06	3.96e-05
Herc2	-0.302251	7.67335	37.9434	4.98e-06	4e-05
Ankrd1	0.941871	2.22436	36.3135	5e-06	4.01e-05
Metrnl	0.364462	5.29846	36.2785	5.03e-06	4.03e-05
Prrg1	-0.518361	3.83165	36.269	5.04e-06	4.04e-05
Eif3c	-0.240258	8.29869	36.2389	5.07e-06	4.06e-05
Dhrs11	-0.482334	4.24634	36.2042	5.1e-06	4.08e-05
Pcsk6	-0.332387	5.42079	36.1198	5.19e-06	4.15e-05
Ints6l	-0.472163	4.15369	36.1022	5.2e-06	4.16e-05
Map2k4	0.281122	6.26722	36.09	5.22e-06	4.16e-05
Anks1	0.518139	6.29132	60.3033	5.22e-06	4.16e-05
Hcar2	0.560765	3.80335	36.0694	5.24e-06	4.17e-05
Snhg17	-0.517113	4.0656	36.0471	5.26e-06	4.19e-05
Scoc	0.299861	5.98094	36.042	5.26e-06	4.19e-05
Capza1	0.257568	7.66688	36.0273	5.28e-06	4.2e-05
Qk	-0.229177	8.70494	36.022	5.28e-06	4.2e-05
Frmd8	0.318703	5.92337	36.0183	5.29e-06	4.2e-05
Tysnd1	0.27054	6.15522	35.9995	5.31e-06	4.21e-05
Dynlt1b	0.468463	4.67657	35.9972	5.31e-06	4.21e-05
Rap1gap2	-0.849452	2.34728	35.9734	5.33e-06	4.23e-05
Mfsd4a	-0.288155	5.79957	35.9351	5.37e-06	4.26e-05
Scrn3	0.432594	4.67903	35.9217	5.39e-06	4.27e-05
Cdc34	0.31451	5.77211	35.8743	5.44e-06	4.3e-05
Sec24b	0.284839	6.81303	35.8638	5.45e-06	4.31e-05
Hipk3	-0.235498	8.83079	35.8588	5.45e-06	4.31e-05
Gnas	0.205695	10.0768	35.8529	5.46e-06	4.31e-05
Hnrnpdl	-0.293842	5.8627	35.8243	5.49e-06	4.34e-05
Pde4dip	-0.270682	6.27974	35.814	5.5e-06	4.34e-05
Xist	-0.214388	9.70982	35.7934	5.52e-06	4.35e-05
Adamts2	-0.225938	9.30246	35.7924	5.52e-06	4.35e-05
Frmd6	0.261471	7.38086	35.7438	5.57e-06	4.39e-05
Cdc73	-0.269669	6.16699	35.7404	5.58e-06	4.39e-05
Piezo1	0.279665	7.99568	35.7021	5.62e-06	4.42e-05
Stard7	-0.272632	6.19581	35.6472	5.68e-06	4.47e-05
Smad7	0.601611	4.02665	36.0536	5.69e-06	4.47e-05
Sdcbp	0.243144	8.21623	35.6022	5.73e-06	4.5e-05
Atp11c	-0.386554	5.2402	35.5791	5.75e-06	4.52e-05
Rtf2	0.256079	6.635	35.5766	5.76e-06	4.52e-05
Gmppb	-0.495292	4.80318	38.3343	5.76e-06	4.52e-05
N4bp2	-0.417166	4.60543	35.4838	5.86e-06	4.59e-05
Pcmtd1	-0.254002	6.54394	35.4546	5.89e-06	4.62e-05
Pycr1	-0.697488	2.78389	35.4498	5.9e-06	4.62e-05
Tsc22d1	0.247203	7.55087	35.3744	5.99e-06	4.68e-05
Nav1	-0.293463	6.13713	35.3676	5.99e-06	4.68e-05
Tnfrsf9	-1.69332	1.19344	39.4914	6.01e-06	4.69e-05
Tmem9	0.422864	4.83651	35.3441	6.02e-06	4.7e-05
Neo1	-0.258675	6.36962	35.2958	6.08e-06	4.74e-05
Echdc2	0.48467	4.15486	35.2933	6.08e-06	4.74e-05
Sub1	0.361917	5.47298	35.2701	6.11e-06	4.76e-05
Bcl6	-0.374229	5.75765	38.482	6.13e-06	4.77e-05
Nectin1	0.42208	4.59304	35.1211	6.29e-06	4.89e-05
Basp1	0.419745	5.04254	35.1199	6.29e-06	4.89e-05
Kdm6b	-0.305972	5.51413	35.1018	6.31e-06	4.9e-05
Ubap1	0.332054	6.15233	36.8387	6.31e-06	4.9e-05
Sik2	-0.234056	8.62683	35.0965	6.32e-06	4.9e-05
Unc13b	-0.871334	2.14508	35.0611	6.36e-06	4.94e-05
Usp34	-0.251368	7.83233	35.0534	6.37e-06	4.94e-05
C1qa	0.300132	6.90038	36.2304	6.4e-06	4.96e-05
Dst	-0.254924	8.86719	35.0443	6.42e-06	4.97e-05
Ankrd10	-0.375071	4.99651	35.0125	6.42e-06	4.97e-05
Hspa2	-0.52404	3.77043	34.9763	6.47e-06	5e-05
Ptprj	0.243774	7.02302	34.9664	6.48e-06	5.01e-05
Sirt3	-0.597234	3.63226	34.9633	6.49e-06	5.01e-05
Ubr4	0.204139	9.63083	34.9408	6.51e-06	5.03e-05
Mfsd12	0.271722	6.83427	34.9137	6.55e-06	5.05e-05
Il1rl2	0.335675	5.32078	34.912	6.55e-06	5.05e-05
Polr2g	1.69501	5.65755	198.388	6.59e-06	5.08e-05
Gpt2	-0.39195	5.03961	34.8722	6.6e-06	5.08e-05
Wrn	0.30037	5.71003	34.8579	6.62e-06	5.09e-05
Gm49909	0.382225	5.33803	34.7843	6.72e-06	5.17e-05
Rgs2	-0.397508	6.05034	43.8331	6.73e-06	5.17e-05
Elovl1	0.305934	6.01042	34.7724	6.73e-06	5.17e-05
Map3k2	-0.245559	6.70147	34.758	6.75e-06	5.18e-05
Hs6st2	0.57101	3.8728	34.6985	6.83e-06	5.24e-05
Ppp1r14b	-0.357503	5.06345	34.6895	6.84e-06	5.25e-05
Plscr1	0.74111	2.74489	34.6729	6.87e-06	5.26e-05
Kcnab1	0.537008	3.93904	34.6329	6.92e-06	5.3e-05
Gstm1	-0.293277	5.75941	34.6141	6.95e-06	5.32e-05
Pxk	0.296091	5.87345	34.575	7e-06	5.35e-05
Abca1	-0.204757	9.9412	34.5723	7e-06	5.35e-05
Ppp3cb	-0.268415	6.43034	34.5649	7.01e-06	5.36e-05
4930565N06Rik	-0.652436	3.57029	35.6866	7.02e-06	5.36e-05
Ugt1a7c	0.385064	5.11797	34.444	7.18e-06	5.48e-05
Zfp423	-0.328109	5.47943	34.4145	7.22e-06	5.51e-05
Gcn1	-0.237348	7.24568	34.4062	7.24e-06	5.52e-05
Gm15413	-1.18594	1.307	34.3785	7.28e-06	5.54e-05
C030014I23Rik	-1.53022	0.7248	34.3447	7.32e-06	5.58e-05
Pm20d2	-1.52907	0.966099	34.3332	7.34e-06	5.59e-05
Gpr137c	-1.09565	1.59178	34.3234	7.36e-06	5.59e-05
Trip6	0.384314	5.06479	34.3164	7.37e-06	5.6e-05
Rorc	-0.56511	3.56846	34.3092	7.38e-06	5.6e-05
Ints12	0.453749	4.31703	34.3087	7.38e-06	5.6e-05
Taf1d	-0.263533	6.68946	34.2782	7.42e-06	5.63e-05
Rbms2	0.2409	6.92748	34.2682	7.44e-06	5.64e-05
M6pr	0.244373	7.2889	34.2577	7.45e-06	5.65e-05
Slc1a1	1.38529	1.73372	35.4546	7.47e-06	5.65e-05
Galc	-0.425598	4.57812	34.2459	7.47e-06	5.65e-05
Lims1	0.252638	7.29531	34.1808	7.57e-06	5.72e-05
Arid1b	-0.243026	6.6537	34.1723	7.58e-06	5.73e-05
Olfm1	0.562797	4.30091	35.3112	7.6e-06	5.74e-05
Nhsl1	0.677503	3.45335	34.1822	7.6e-06	5.74e-05
Ifnar2	0.283979	5.81874	34.1429	7.62e-06	5.75e-05
Fam89b	-0.360098	4.97985	34.1281	7.65e-06	5.77e-05
Cmtr1	0.242312	6.78185	34.1173	7.66e-06	5.77e-05
Angptl2	-0.271491	6.88739	34.109	7.67e-06	5.78e-05
Mtm1	-0.358814	5.31258	34.0866	7.71e-06	5.8e-05
Ndrg3	-0.31872	5.655	34.0813	7.72e-06	5.81e-05
Psmc5	0.318529	5.46196	34.0657	7.74e-06	5.82e-05
St3gal6	-0.858248	2.25944	34.0569	7.75e-06	5.83e-05
Ehbp1	0.318098	5.53785	34.0443	7.77e-06	5.84e-05
Itpr3	0.484392	4.24369	34.0274	7.8e-06	5.85e-05
Kpnb1	-0.235442	8.37653	34.0243	7.8e-06	5.85e-05
Ppp1r26	1.25902	1.52287	34.0225	7.81e-06	5.85e-05
Pcdhgc5	0.46087	4.64426	33.9917	7.86e-06	5.88e-05
Osbpl3	-0.868289	2.43196	33.9908	7.86e-06	5.88e-05
Shmt1	-0.682717	2.91311	33.9236	7.96e-06	5.96e-05
Osbpl11	-0.252543	6.95216	33.9205	7.97e-06	5.96e-05
Slc15a3	0.545164	3.83273	33.8867	8.02e-06	6e-05
Vta1	0.392268	4.91249	33.8443	8.09e-06	6.04e-05
Cabin1	-0.261852	6.32041	33.8187	8.13e-06	6.07e-05
Rhob	0.248118	8.24691	33.7287	8.28e-06	6.18e-05
Lgr4	0.273075	5.921	33.7218	8.29e-06	6.18e-05
Scd1	-0.915085	14.7215	346.922	8.34e-06	6.22e-05
Phf11a	1.23619	1.70831	33.672	8.37e-06	6.24e-05
Nhs	0.75916	2.96778	33.6686	8.38e-06	6.24e-05
Rfx7	0.27708	6.09768	33.6625	8.39e-06	6.24e-05
Clcn3	-0.314083	5.71777	33.6594	8.39e-06	6.24e-05
Cd180	0.454592	4.36342	33.6487	8.41e-06	6.25e-05
Copa	-0.214801	9.00958	33.5524	8.58e-06	6.37e-05
Cc2d1a	0.379584	4.92035	33.5507	8.58e-06	6.37e-05
Cpt1c	0.425594	4.51499	33.5222	8.63e-06	6.4e-05
D10Wsu102e	-0.303975	7.69807	36.2573	8.64e-06	6.41e-05
Fam120a	0.227294	8.62651	33.5092	8.65e-06	6.41e-05
Rpl22	-0.31683	5.77343	33.5007	8.67e-06	6.42e-05
Cd36	0.183689	10.5981	33.4403	8.77e-06	6.49e-05
Gatd3a	-0.294702	5.59756	33.4282	8.79e-06	6.5e-05
Efemp2	0.264869	8.01705	33.4108	8.82e-06	6.52e-05
AI413582	0.612982	3.40471	33.4107	8.82e-06	6.52e-05
Ap2a2	-0.229587	8.25627	33.3801	8.88e-06	6.56e-05
Id3	0.35668	5.32958	33.371	8.89e-06	6.56e-05
Psmb6	0.295503	5.64434	33.3471	8.94e-06	6.59e-05
Itgb5	0.236965	7.56387	33.3365	8.96e-06	6.6e-05
Usp48	-0.258769	6.44041	33.3288	8.97e-06	6.61e-05
Atp7a	0.259982	6.09371	33.3097	9.01e-06	6.63e-05
Psip1	0.332141	5.51568	33.3077	9.01e-06	6.63e-05
Tnfrsf21	-0.890983	2.41807	33.519	9.05e-06	6.66e-05
Pkig	0.499403	4.06519	33.2622	9.09e-06	6.68e-05
Psmd3	0.251946	6.91764	33.2547	9.11e-06	6.69e-05
Pus7	-0.401002	4.6557	33.2517	9.11e-06	6.69e-05
Nek7	0.252531	7.42154	33.2401	9.13e-06	6.7e-05
Lurap1	-0.879363	2.12345	33.2157	9.18e-06	6.73e-05
Rab1b	0.248682	6.91584	33.2128	9.18e-06	6.73e-05
Arid2	-0.249336	6.33699	33.2081	9.19e-06	6.73e-05
Mef2a	-0.241055	7.05837	33.2045	9.2e-06	6.73e-05
Plekha6	-0.951803	1.92999	33.1345	9.33e-06	6.83e-05
Dync2h1	-0.387574	4.66147	33.0831	9.43e-06	6.89e-05
Myh10	-0.281156	7.15861	33.7418	9.46e-06	6.91e-05
Hspb6	-0.786522	2.48473	33.0247	9.54e-06	6.97e-05
Sox12	-0.820042	2.23347	32.9684	9.65e-06	7.04e-05
Reep5	0.243487	7.44199	32.9565	9.67e-06	7.06e-05
Zfp958	0.511628	3.89854	32.9035	9.78e-06	7.13e-05
Slc39a6	0.289723	5.91572	32.9008	9.78e-06	7.13e-05
Mef2c	-0.397684	4.61864	32.8818	9.82e-06	7.15e-05
Arf3	0.237503	7.49107	32.8796	9.82e-06	7.15e-05
Eif4g2	-0.196769	9.878	32.8317	9.92e-06	7.22e-05
Pcnx	-0.249476	7.29093	32.8279	9.93e-06	7.22e-05
Gng11	0.924933	2.6915	34.5279	9.98e-06	7.25e-05
Cldn15	-0.492609	4.5406	33.8895	1e-05	7.28e-05
Tmem179	0.344119	5.29114	32.7619	1.01e-05	7.3e-05
Dusp11	-0.25758	6.89768	32.7155	1.02e-05	7.37e-05
Galnt18	0.446505	4.56434	32.6619	1.03e-05	7.45e-05
Eif4e3	0.352228	5.31555	32.6484	1.03e-05	7.46e-05
2022-09-08	-0.240722	7.83438	32.6355	1.03e-05	7.48e-05
Azin2	0.541076	4.63954	36.0966	1.03e-05	7.48e-05
Gm45899	-0.307102	5.80449	32.5917	1.04e-05	7.54e-05
Cacna1g	0.267807	6.58342	32.5635	1.05e-05	7.58e-05
Pdk2	-0.381061	4.9805	32.5468	1.05e-05	7.6e-05
1810037I17Rik	0.560904	3.71325	32.5213	1.06e-05	7.63e-05
Adk	0.253596	6.17974	32.4885	1.06e-05	7.68e-05
Ubxn7	-0.239168	6.61973	32.4764	1.07e-05	7.7e-05
Zfp820	0.825605	2.47573	32.468	1.07e-05	7.7e-05
Hmgb1	-0.239298	6.65024	32.4398	1.07e-05	7.74e-05
Crebrf	-0.245613	6.90641	32.4056	1.08e-05	7.79e-05
Phldb2	0.506242	7.02572	58.9761	1.08e-05	7.8e-05
Gm20458	0.580651	3.64748	32.3794	1.09e-05	7.83e-05
Mfsd8	0.310928	5.80079	32.3722	1.09e-05	7.83e-05
Hsd11b1	0.372101	5.18316	32.3427	1.1e-05	7.88e-05
Ybx2	-1.0162	1.63143	32.3131	1.1e-05	7.92e-05
Ifit3	2.34524	9.08924	469.914	1.12e-05	8.02e-05
Thada	-0.308771	5.69132	32.2367	1.12e-05	8.04e-05
Sh2d4a	-1.19694	1.38884	32.194	1.13e-05	8.1e-05
Zc2hc1a	0.317244	5.50018	32.1541	1.14e-05	8.17e-05
Gk5	-0.562206	3.54514	32.1381	1.14e-05	8.19e-05
Ltbp3	-0.264204	7.62795	32.1223	1.15e-05	8.21e-05
Kif3b	0.290863	5.66999	32.1047	1.15e-05	8.24e-05
Fmod	0.412808	4.86288	32.0815	1.16e-05	8.27e-05
Ss18l2	-0.608535	3.06415	32.0715	1.16e-05	8.28e-05
Atp2b1	-0.249138	6.62361	32.0683	1.16e-05	8.28e-05
Ralgapa1	-0.239972	6.66328	32.066	1.16e-05	8.28e-05
Mccc1	-0.236247	7.11954	32.0621	1.16e-05	8.29e-05
Atg13	-0.244914	6.24092	32.0402	1.17e-05	8.32e-05
2410002F23Rik	-0.46089	4.27567	32.016	1.17e-05	8.36e-05
Leng8	-0.315357	5.88443	32.6079	1.18e-05	8.41e-05
Pros1	0.246026	6.39484	31.9724	1.18e-05	8.42e-05
Afg3l2	-0.24686	6.21825	31.9258	1.19e-05	8.5e-05
Clptm1l	-0.241957	7.47237	31.9114	1.2e-05	8.52e-05
Fpgt	0.333258	5.36396	31.8947	1.2e-05	8.54e-05
Hephl1	0.839309	3.44009	38.8397	1.2e-05	8.55e-05
Hspg2	-0.183673	10.4125	31.8825	1.21e-05	8.56e-05
Dcaf4	0.522944	4.18752	31.8615	1.21e-05	8.59e-05
Nab2	0.364884	5.41953	32.0662	1.21e-05	8.61e-05
Zfp219	0.324429	5.32906	31.8374	1.22e-05	8.62e-05
Itpa	0.428534	4.56501	31.8183	1.22e-05	8.65e-05
Susd2	-0.418391	4.46949	31.8055	1.22e-05	8.67e-05
Ahnak	0.150572	12.3356	31.7974	1.23e-05	8.68e-05
Pag1	-0.425143	4.67349	31.7927	1.23e-05	8.68e-05
Cnp	0.421815	4.46302	31.7693	1.23e-05	8.72e-05
Tspan5	0.403167	4.66237	31.7234	1.25e-05	8.8e-05
Arpc5	0.247506	7.28245	31.7143	1.25e-05	8.81e-05
Otud6b	-0.316201	5.81914	32.0547	1.25e-05	8.81e-05
Dennd5b	-0.401642	4.74559	31.6817	1.26e-05	8.86e-05
Crkl	0.260322	6.05876	31.6768	1.26e-05	8.86e-05
Alas1	-0.227818	7.44518	31.6762	1.26e-05	8.86e-05
Tro	-0.615126	2.99451	31.6751	1.26e-05	8.86e-05
Unc93b1	0.244355	6.5023	31.6549	1.26e-05	8.89e-05
Cyb5rl	-0.609699	2.9834	31.615	1.27e-05	8.96e-05
Leprot	0.299919	5.63935	31.5649	1.29e-05	9.05e-05
Dcaf10	-0.271664	5.84519	31.5501	1.29e-05	9.07e-05
Mamld1	-1.00051	1.81401	31.5267	1.3e-05	9.11e-05
Pon3	0.257524	6.0725	31.5021	1.3e-05	9.15e-05
Ccnl2	-0.236217	6.84783	31.4837	1.31e-05	9.18e-05
Reps2	-0.352749	4.99279	31.4601	1.32e-05	9.23e-05
Zfp973	-0.614425	3.21306	31.4551	1.32e-05	9.23e-05
Cbx4	-0.31371	5.37365	31.4441	1.32e-05	9.25e-05
Scarb1	0.260688	7.09115	31.3891	1.34e-05	9.35e-05
Pyroxd2	-0.441613	4.22389	31.2759	1.37e-05	9.57e-05
Ubqln1	0.226997	8.12229	31.2559	1.37e-05	9.6e-05
Stx5a	-0.28242	5.69476	31.2435	1.38e-05	9.62e-05
Nrp1	-0.22778	7.67577	31.2419	1.38e-05	9.62e-05
Slc35e1	-0.259238	6.4896	31.2394	1.38e-05	9.62e-05
Islr	0.304701	5.80489	31.2264	1.38e-05	9.64e-05
Ripk2	0.445769	4.88458	32.1984	1.39e-05	9.66e-05
Tlr13	0.324557	5.7387	31.2933	1.39e-05	9.67e-05
A730020M07Rik	1.24353	1.43071	31.2033	1.39e-05	9.67e-05
Kifc1	0.940522	2.0838	31.1979	1.39e-05	9.68e-05
2022-09-05	-0.382688	4.79347	31.1593	1.4e-05	9.75e-05
Mark1	0.297657	5.85417	31.1423	1.41e-05	9.78e-05
Sipa1l1	0.259845	8.08985	31.0944	1.43e-05	9.91e-05
Foxo4	-0.388335	4.63208	31.073	1.43e-05	9.91e-05
Nptxr	-0.996797	1.83833	31.054	1.43e-05	9.95e-05
Tmod3	0.2351	6.85958	30.9858	1.45e-05	0.000100861
Slc41a2	-0.334764	5.08135	30.9773	1.46e-05	0.000100987
Klf13	-0.237593	7.51703	30.9687	1.46e-05	0.000101116
Gna12	-0.23635	7.01865	30.9563	1.46e-05	0.000101327
Pan3	-0.23758	6.41644	30.9274	1.47e-05	0.00010189
Camk2g	0.296048	5.75446	30.9138	1.48e-05	0.000102128
Cth	-0.564092	4.01996	32.3773	1.48e-05	0.000102185
Osgin1	0.561846	3.50824	30.9035	1.48e-05	0.00010224
Bag2	0.547319	3.70086	30.8669	1.49e-05	0.000102978
Ubtd1	0.451098	4.36853	30.8475	1.5e-05	0.000103346
Oas1c	0.703348	2.85102	30.8088	1.51e-05	0.00010414
Ntsr2	-2.12088	3.01786	101.708	1.52e-05	0.000104535
Blvra	0.400097	4.54804	30.7842	1.52e-05	0.00010457
Pgrmc1	0.240416	7.29177	30.7457	1.53e-05	0.000105371
Arrdc4	0.615218	3.18287	30.7261	1.54e-05	0.000105751
Ift172	-0.284622	5.54453	30.7192	1.54e-05	0.00010585
Zup1	0.336571	5.3238	30.6392	1.56e-05	0.000107603
Prxl2c	-0.346933	5.04646	30.6294	1.57e-05	0.000107771
Creld2	-1.82961	5.10596	186.905	1.57e-05	0.000107806
Polr1a	-0.256261	6.13559	30.621	1.57e-05	0.000107806
Ccnt2	-0.263456	6.22181	30.6203	1.57e-05	0.000107806
Srsf5	-0.235195	6.68686	30.5735	1.59e-05	0.000108824
Tmtc2	-0.75466	2.4308	30.5654	1.59e-05	0.000108954
9530068E07Rik	0.235043	7.28892	30.553	1.59e-05	0.000109184
Gypc	0.269715	6.01448	30.5233	1.6e-05	0.000109816
Dynll1	0.286542	5.58992	30.4821	1.62e-05	0.000110726
Arl6ip5	0.279692	5.99663	30.4651	1.62e-05	0.000111066
Plxdc2	0.310021	5.32653	30.4544	1.63e-05	0.000111261
Gdf10	-0.416822	4.60532	30.4276	1.64e-05	0.000111796
Slc25a25	0.325973	5.39455	30.4269	1.64e-05	0.000111796
Srsf6	-0.245078	6.83265	30.3319	1.67e-05	0.000113944
Gne	0.3215	5.36152	30.331	1.67e-05	0.000113944
Phkg2	-0.430488	4.17966	30.3303	1.67e-05	0.000113944
Abca9	-0.320404	5.24087	30.2745	1.69e-05	0.000115244
Lifr	-0.368054	7.14187	41.0767	1.69e-05	0.000115244
Ccdc167	-0.537369	3.75195	30.2688	1.69e-05	0.000115267
Zfyve26	0.256588	6.34105	30.2631	1.7e-05	0.000115346
Zmynd19	-0.492504	3.73072	30.254	1.7e-05	0.00011551
Fam241a	0.382449	4.94878	30.229	1.71e-05	0.000116067
Dpysl3	0.351552	5.07494	30.2197	1.71e-05	0.000116238
Nub1	0.270316	6.38025	30.1798	1.73e-05	0.000117174
Mill2	0.50236	3.84008	30.1294	1.74e-05	0.000118385
Rarres2	-0.26391	6.68638	30.2042	1.75e-05	0.000118438
Zbtb44	-0.286489	5.91001	30.1219	1.75e-05	0.00011845
Nfatc2	-0.50573	3.93587	30.118	1.75e-05	0.000118486
Rae1	-0.353574	4.93429	30.1087	1.75e-05	0.000118659
Coq10a	-0.514883	3.54	30.086	1.76e-05	0.000119176
Myl9	0.30519	5.70763	30.0738	1.77e-05	0.000119426
Eri3	-0.330128	5.18464	30.0406	1.78e-05	0.000120216
Tstd3	0.757148	2.64294	29.9978	1.79e-05	0.000121265
Sri	0.272056	6.14428	29.9717	1.8e-05	0.000121882
Gga2	0.265032	6.3294	29.9474	1.81e-05	0.000122458
Vps26a	0.233296	6.52321	29.9134	1.83e-05	0.000123292
Tut7	0.239803	7.1175	29.9055	1.83e-05	0.000123438
Pdpr	-0.230917	6.64601	29.8865	1.84e-05	0.00012388
Gas5	-0.372946	4.97559	29.8578	1.85e-05	0.000124583
Olfr1318	1.20038	1.59127	29.8319	1.86e-05	0.000125216
Ubd	1.01933	1.73393	29.8236	1.86e-05	0.000125374
Plek	0.230701	6.4821	29.7589	1.89e-05	0.000127073
Abcc5	0.252413	6.95134	29.7561	1.89e-05	0.000127074
Plekhg5	-0.547852	3.63872	29.754	1.89e-05	0.000127074
Pex3	0.404037	4.8169	29.7147	1.91e-05	0.000128091
Uhrf2	-0.232495	6.7697	29.6916	1.92e-05	0.000128643
Zfp954	0.579751	3.39923	29.69	1.92e-05	0.000128643
Dctn3	0.363139	5.10627	29.6814	1.92e-05	0.000128815
Plekhf2	0.333405	5.43525	29.6714	1.93e-05	0.000129025
Klf8	1.42603	1.10365	29.6575	1.93e-05	0.000129309
Pla2g4a	0.450411	4.21228	29.6564	1.93e-05	0.000129309
Lrp6	-0.217515	8.14542	29.6105	1.95e-05	0.000130535
1600014C10Rik	0.277249	7.10188	30.6548	1.97e-05	0.000131824
Gm2115	0.777506	2.56884	29.5545	1.97e-05	0.000131993
Hmga2	0.602472	3.38164	29.529	1.99e-05	0.000132656
S100b	-1.4764	0.473853	29.5238	1.99e-05	0.000132736
Mettl1	-0.569366	3.32788	29.4905	2e-05	0.00013363
Cluh	-0.203969	8.99502	29.4498	2.02e-05	0.000134747
Heatr5a	-0.222466	7.07315	29.4311	2.03e-05	0.000135226
Lamtor5	0.342952	5.04561	29.425	2.03e-05	0.000135336
Snhg4	-0.681381	2.91533	29.4034	2.04e-05	0.000135904
Insig2	-0.255199	5.94701	29.3847	2.05e-05	0.000136324
Tusc3	0.322578	5.34299	29.3845	2.05e-05	0.000136324
Cfh	-0.28353	6.36117	30.4334	2.08e-05	0.00013821
Olr1	1.00195	2.01051	29.2929	2.09e-05	0.000138928
Acer2	-0.454885	5.7373	41.8806	2.09e-05	0.000138947
Pard3b	-0.625652	3.67404	31.6637	2.1e-05	0.000139093
H2-T24	0.49178	4.27057	29.2528	2.11e-05	0.000139933
Josd1	-0.311858	5.40337	29.1786	2.14e-05	0.000142147
Klhl15	-0.457199	4.07598	29.1606	2.15e-05	0.000142633
Tmem30a	0.226184	7.54117	29.1342	2.16e-05	0.000143385
Phc2	0.298546	5.77501	29.0915	2.18e-05	0.00014466
Tiam1	0.371284	4.75875	29.056	2.2e-05	0.000145712
Mgat4b	-0.247344	6.92778	29.0026	2.23e-05	0.000147354
Usp2	-0.47324	3.80065	28.9614	2.25e-05	0.000148618
Nubp2	0.344607	4.90443	28.8657	2.3e-05	0.000151702
Snw1	0.275692	5.84036	28.8552	2.3e-05	0.000151975
Oxr1	0.242281	6.78682	28.8427	2.31e-05	0.000152313
Plpp1	0.289465	6.1984	29.6434	2.31e-05	0.000152538
Vps35l	0.237809	6.49268	28.79	2.33e-05	0.000153935
Nap1l1	0.246102	6.87996	28.7735	2.34e-05	0.000154415
Adam23	0.242441	7.51335	28.7588	2.35e-05	0.000154838
Nup188	-0.244251	6.59364	28.7552	2.35e-05	0.000154845
Uba1	0.213491	8.52159	28.754	2.35e-05	0.000154845
mt-Nd4l	-1.42694	5.85371	175.176	2.36e-05	0.000155488
Cfd	-0.257026	10.398	36.5619	2.38e-05	0.000156176
Pla2g7	0.432029	4.56786	28.6924	2.39e-05	0.000156721
Alox5ap	-0.430079	4.35343	28.6816	2.39e-05	0.000157017
Pdzd2	-0.220999	6.62048	28.6688	2.4e-05	0.00015738
Ncapd3	-0.367718	4.73278	28.6441	2.41e-05	0.000158162
Layn	0.41533	4.67799	28.6262	2.42e-05	0.000158709
Ankib1	0.222748	7.13033	28.6214	2.42e-05	0.000158796
Cox19	0.380466	4.7398	28.619	2.42e-05	0.000158797
Aldh1a3	0.688549	2.63284	28.6123	2.43e-05	0.000158952
Prr13	0.472003	4.02085	28.598	2.44e-05	0.000159375
Fbxl20	-0.230306	6.56948	28.5649	2.45e-05	0.000160465
Eif2d	0.310824	5.34053	28.5286	2.47e-05	0.00016168
Trib3	-1.9465	5.70644	245.006	2.49e-05	0.000162951
C1s1	-0.217173	7.52444	28.4766	2.5e-05	0.000163388
Ndufs1	-0.237826	7.35304	28.4661	2.51e-05	0.000163687
Fzd4	-0.2168	8.05696	28.4472	2.52e-05	0.000164291
Rnf38	-0.295965	5.51246	28.4219	2.53e-05	0.000165051
Tmem267	-0.521552	3.80517	28.4219	2.53e-05	0.000165051
Dpt	0.221298	7.92043	28.4143	2.54e-05	0.000165245
Lmtk2	0.245148	6.28181	28.3887	2.55e-05	0.000166102
Arrb1	-0.310125	6.00794	30.4211	2.55e-05	0.000166107
Ncl	-0.215962	6.88234	28.3835	2.55e-05	0.000166107
Pdzd11	0.357078	5.11801	28.3817	2.56e-05	0.000166107
Pde7b	0.493412	4.14044	28.3616	2.57e-05	0.0001667
Fat3	-0.575602	3.07826	28.3611	2.57e-05	0.0001667
Lrp1	-0.15659	11.7274	28.3542	2.57e-05	0.000166872
Vat1	0.238565	7.35261	28.3326	2.58e-05	0.000167592
Sycp2	-1.15467	1.34052	28.3047	2.6e-05	0.000168526
Nfam1	-0.456448	4.05698	28.3031	2.6e-05	0.000168526
Gm19684	1.58194	0.783387	28.2974	2.6e-05	0.000168655
Coro7	-0.345477	4.90175	28.2639	2.62e-05	0.000169833
Frmd4a	0.255403	6.30965	28.2442	2.63e-05	0.000170496
Ufl1	-0.317156	5.10801	28.1877	2.67e-05	0.000172572
Stt3b	-0.205447	8.70372	28.1791	2.67e-05	0.000172816
Hmgn1	0.276268	6.08475	28.1683	2.68e-05	0.000173146
Nomo1	-0.22	6.69303	28.1542	2.69e-05	0.000173604
Tkt	0.403526	8.69132	46.0135	2.73e-05	0.000176013
Psd4	-0.433367	4.39442	28.0748	2.74e-05	0.000176539
Poglut2	-0.432403	4.07055	28.0489	2.75e-05	0.000177475
Trim44	-0.225902	7.29409	28.0447	2.76e-05	0.000177551
Snapc2	0.421197	4.24059	28.0208	2.77e-05	0.000178418
Brca1	0.725923	2.56795	28.0113	2.78e-05	0.000178708
Serpina3g	-0.641965	3.40115	29.7121	2.81e-05	0.000180618
D5Ertd579e	0.236902	7.7782	27.9463	2.82e-05	0.00018115
Gclc	-0.399651	4.41761	27.9393	2.82e-05	0.000181342
Lbh	0.237265	7.39953	27.91	2.84e-05	0.000182448
Morc4	0.342539	4.8943	27.9066	2.84e-05	0.000182496
Tnfrsf1b	0.260863	5.85421	27.8543	2.88e-05	0.000184419
Ogfrl1	-0.505773	3.80178	27.8535	2.88e-05	0.000184419
Trim33	-0.26729	5.68834	27.8533	2.88e-05	0.000184419
Comp	-1.43785	0.609374	27.822	2.9e-05	0.00018563
Car3	-0.862119	10.8138	161.26	2.94e-05	0.000188625
Pcif1	-0.308656	5.36071	27.7456	2.95e-05	0.000188663
[truncated: 10,805 more rows]
