# Supplementary material for: Inflammation causes insulin resistance in mice via interferon regulatory factor 3 (IRF3)-mediated reduction in FAHFA levels
Source: Nat Commun. 2024 May 30;15:4605. doi: 10.1038/s41467-024-48220-5 (PMC11139994; doi:10.1038/s41467-024-48220-5)
Supplement: Supplementary file 6 — Source Data [file 41467_2024_48220_MOESM6_ESM.xlsx]

## Sheet: Figure_1
Figure_1a
	LPS	Basal								Insulin
	0	3.56	4.58	3.45	5.63	4.53	5.52	3.89	4.9	17.89	21.31	19.87	22.31	18.91	18.98	17.89	18.9
	100	3.12	2.89	2.87	2.65	3.15	3.89	4.12	3.98	15.23	16.31	17.31	16.68	15.21	16.31	14.31	15.21
	300	2.39	3.89	2.98	3.21	2.56	3.89	2.89	2.87	12.21	13.21	10.56	12.58	11.12	11.23	13.23	12.56
	700	3.1	2.89	2.69	2.89	3.1	3.21	2.8	2.56	8.98	10.11	9.98	6.87	8.76	9.79	11	9.23
Figure_1b
										IRF3
	p-IRF3
Figure_1c
			Basal								Insulin
	shScr	LPS-	3.48	4.96	3.96	4.12	3.89	3.56	2.89	5.15	17.89	21.31	19.87	22.31	21.21	19.65	17.98	24.21
		LPS+	3.15	3.89	4.12	3.98	4.58	3.45	5.63	4.53	11.32	10.89	12.23	9.89	10.25	9.32	8.76	9.79
	shIrf3	LPS-	4.56	5.96	6.56	4.98	5.32	6.23	7.14	5.21	29.98	23.36	25.32	26.21	20.56	29.98	25.23	24.3
		LPS+	3.48	3.15	4.56	4.12	3.98	4.98	5.63	7.14	22.31	18.91	18.98	17.89	21.21	19.65	17.98	24.21
Figure_1d
	p-AKT																		IRF3
		WT			FI3KO
	Control	1.19546	0.95291	0.851624	0.284974	0.233046	0.339295
	Insulin	0.780775	1.2108	1.0708	0.171447	0.265674	0.24385
Figure_1e
		WT						FI3KO
	Control	3.61757	3.82616	3.84028	5.17763	4.33758	3.74911	5.55595	6.30351	5.93052	6.48048	5.49564	5.59208
	Insulin	19.9785	19.7699	18.7036	15.7275	16.36	20.5767	24.043	24.6312	22.6101	27.6052	23.9407	25.419
Figure_1f
	LPS	Basal								Insulin
	0	11.2	9	8	9	7.9	6.7	6.2	8.7	23.4	25	19	21.3	20.1	18.3	17.5	22.1
	100	8.9	8.7	6.7	5.6	6.9	10	11	7.9	20.2	18.9	19	17	16	20	16.5	17.2
	300	6.7	7.6	5.6	7.5	5.6	5.9	7.2	5.4	16.5	15.6	14.9	15.1	14.3	13.9	16.3	14.9
	700	4.5	5.1	6.8	5	4.7	5.1	4.7	5.9	13.4	14	14.3	15.5	11.2	10.7	11.2	12.1
Figure_1g
	p-IRF3									IRF3
Figure_1h
																					IRF3
		shSrc			shIrf3
	Control	0.995571	1.00196	1.00912	1.29539	1.24549	1.25187
	Insulin	3.71061	3.63301	3.47527	4.62412	4.05903	5.04633
Figure_1i
			Basal								Insulin
	shScr	LPS-	11.2	9	8	9	7.9	6.9	8.9	8.7	25	19	21.3	20.1	23.2	24.1	25	20.6
		LPS+	8.9	8.7	6.7	5.6	6.9	6.7	7.8	9	13.1	12.5	15.6	14.1	13.5	12.9	13.2	15
	shIrf3	LPS-	6.7	7.6	5.6	7.5	5.6	5	8.9	8.7	27	28.3	25.6	27.8	30	26.7	29	28.9
		LPS+	9	7.9	6.9	11.6	6.9	6.7	8.9	8.7	24.8	18	22	20.1	23.1	19	22.3	21

## Sheet: Figure_2
Figure_2a
		Basal								Insulin
	GFP	3.48	3.15	4.56	3.48	4.96	3.89	5.96	3.15	21.31	19.87	22.31	18.91	19.87	22.31	21.21	19.65
	IRF3-2D	3.89	2.58	3.32	3.98	3.56	3.45	2.23	2.98	12.21	11.12	10.23	13.21	9.98	11.23	10.1	12
Figure_2b
	P-AKT										T-AKT										IRF3										HSP90
		IRF3/HSP90		WT			FI3OE
			Control	0.8	0.9	1.3	2.3	2.1	2.6
			Insulin	0.7	0.8	1.5	2.4	2.5	2.2
		P-AKT/T-AKT		WT			FI3OE
			Control	0.8	1.3	0.9	0.5	0.4	0.51
			Insulin	2.4	2.5	2.3	1.9	1.8	1.6
Figure_2c
			WT						FI3OE
		Control	3.88294	4.60826	3.4586	4.67836	5.16458	4.63796	2.95387	2.3767	3.43001	3.79853	3.16627	3.73923
		Insulin	18.1599	20.8717	17.0632	20.5918	22.0009	22.6035	11.0745	16.1418	15.1341	15.2155	15.8746	17.8263
Figure_2d
	P-AKT										T-AKT										IRF3										HSP90
	P-AKT/T-AKT		GFP			IRF3-2D
		Control	1.05666	1.07512	0.869604	0.382783	0.429724	0.333754
		Insulin	3.97745	3.23228	3.98542	1.2886	1.68925	1.62343
Figure_2e
		GFP								IRF3-2D
	Basal	9	8.7	7.6	7.9	9	8	9	7.9	25	19	21.3	20.1	19.1	21.2	22.1	23.4
	Insulin	8	6.7	5.6	6.9	8.7	6.7	5.6	6.9	16	18.2	14	17.5	12	13.9	14.8	15.7

## Sheet: Figure_3
Figure_3a
		Time	WT						FI3KO							AAC	WT	FI3KO
		0	271	187	311	230	207	271	246	222	211	269	221	284			11265	12262
		15	188	160	209	287	218	221	219	139	144	200	172	139			20617	20775
		30	119	140	158	146	174	160	159	100	118	141	144	104			13312	21307
		60	195	116	175	198	193	178	178	99	112	144	143	95			10185	15735
		90	264	92	174	213	199	238	207	130	103	168	170	95			12457	19237
		120	229	146	213	228	203	227	232	157	123	181	143	133			11167	22500
Figure_3b
		Time	WT						FI3KO								AUC	WT	FI3KO
		0	134	119	175	135	114	127	115	153	131	117	120	145	140	187		25553	21975
		15	231	184	257	244	181	197	237	230	194	193	197	174	265	247		29620	20378
		30	291	195	293	288	194	204	213	220	204	168	162	188	172	236		30315	22958
		60	221	154	263	266	185	178	197	189	204	141	130	169	198	239		28193	16313
		90	179	159	232	210	143	182	147	117	174	105	111	139	155	206		29815	16410
		120	169	146	247	184	136	168	163	110	154	92	112	118	144	185		21818	18938
																			21645
																			18793
Figure_3c
		Time	WT									FI3KO
		0	0.813652	0.567393	0.313865	0.363041	0.549036	0.647792	0.746517	1.26204	1.01	1.00283	0.265038	0.151099	0.912632	0.251786	0.645766	0.650411	0.715419	1.64779	0.544442	1.00758
		15	1.33469	1.65271	1.23785	1.82082	1.18481	2.4069	2.72142	2.48781	2.85912	2.11502	1.20406	1.10792	1.84563	1.25233	2.00497	2.26569	1.40766	0.912632	1.26204	1.62812
		30	1.7808	0.439663	1.6643	0.608797	1.72473	2.12501	1.67735	2.92047	1.29105	1.87544	0.05	0.415	0.30726	1.26754	1.84067	0.92	0.92685	0.673563	0.746517	1.72675
Figure_3d
		WT				FI3KO
	eWAT	0.84799	0.970791	1.04712	1.16403	2.05219	2.13141	1.42698	1.60733
	BAT	1.20863	0.887758	1.06414	0.85123	1.18994	0.962956	0.907513	1.11412
	iWAT	1.306	0.9	0.86	0.87616	1.39695	1.734	1.64515	1.44111
	Mus	0.967904	0.943253	1.3	1.14242	1.49773	1.76464	1.74102	1.6492
	Liver	1.20779	1.02296	0.862098	0.915114	2.42713	1.72646	1.97846	1.7533
Figure_3e
		WT						FI3KO
	BAT	845.47	1053.23	925.847	941.053	982	1123	1186	1319	1560	1785	1626	1296
	iWAT	62	63	70	42	53	46	83	70	82	73	96	89
	eWAT	120	107	80	90	108	115	159	179	165	187	165	175
	Quad muscle	367.153	337.893	327.095	344.849	346.925	381.97	459	479	465	487	465	475
	Heart	289.125	287.016	257.817	249.75	273.354	252.808	376.429	290.609	355.865	291.576	344.947	377.857

## Sheet: Figure_4
Figure_4a
		Time	WT							FI3OE										AAC	WT	FI3OE
		0	219	242	228	231	215	192	225	206	264	224	167	240	204	194	264	198	277		11452	5940
		15	165	150	140	190	160	170	140	224	160	197	160	150	190	190	180	207	200		11227	8722
		30	121	130	120	70	102	90	80	137	100	90	161	220	135	147	100	155	150		11107	5062
		60	73	103	141	107	130	141	140	141	168	110	194	113	132	196	139	193	108		11605	7027
		90	93	113	146	148	151	176	124	153	182	198	121	213	134	144	159	217	177		10777	6390
		120	118	146	199	200	187	197	201	202	253	220	176	188	172	186	156	237	231		9412	4305
																					9667	9802
																					9876
Figure_4b
		Time	WT											FI3OE									AUC	WT	FI3OE
		0	110	117	124	142	165	152	138	132	147	128	174	99	145	155	187	116	107	158	158			22650	24120
		15	235	249	326	348	260	278	237	180	228	328	267	360	294	274	367	287	305	305	269			21615	31718
		30	218	213	269	311	286	236	220	171	246	226	277	250	336	220	350	288	320	255	253			24953	25688
		60	183	140	209	208	284	220	178	300	258	196	258	248	250	225	289	267	294	238	230			23168	34628
		90	191	156	159	158	186	277	135	409	206	149	175	148	246	181	294	178	144	232	240			28403	27570
		120	145	158	156	132	182	180	115	376	175	114	159	136	252	162	271	171	123	194	158			28230	26663
																								20655	28508
																								21525	27383
																								26603
Figure_4c
		Time	WT										FI3OE
		0	0.4	0.5	0.7	0.5	0.3	1.1	0.8	0.8	1	1.2	0.8	0.5	0.67	0.57	0.4	0.3	0.9	1.1	1.3	0.5
		15	2.4	2.7	1.8	1.6	2.5	1.5	2	2.8	1.5	3	3.4	3.7	2.3	1.9	3.5	2.9	2.7	2.5	1.6	2.8
		30	2	1.3	1.6	1.2	1.8	1.9	2.3	1.4	1.6	0.6	2.9	1.5	1	2.8	3	1.2	1.6	1.7	2.5	1.7
Figure_4d
		WT				FI3OE
	eWAT	1.24328	0.778096	1.07645	0.90218	0.412	0.41025	0.48581	0.61577
	BAT	0.829033	1.22226	1.03269	0.925776	0.44579	0.39151	0.555467	0.55551
	iWAT	0.999273	0.951643	1.11573	0.934368	0.610165	0.754165	0.63303	0.553969
	Mus	0.800655	1.02684	1.14351	1.02988	0.666136	0.722223	0.533372	0.610889
	Liver	1.10887	1.12034	0.793832	0.922317	0.130319	0.231268	0.3263	0.376966
Figure_4e
			WT						FI3OE
		BAT	920	812.5	850	1250	1490	1057.5	786	819	560	785	626	796
		iWAT	59	69	65	57	65	45	40	43	33	47	37	40
		eWAT	106	91	87	119	89	85	59	79	65	77	65	75
		Quad muscle	367.153	337.893	327.095	344.849	346.925	381.97	259	279	265	287	265	275
		Heart	376.429	290.609	275.865	291.576	294.947	277.857	255	197	203	230	188	175

## Sheet: Figure_5
Figure_5a
	p-AKT										T-AKT
Figure_5d
		WT	FI3KO		WT	FI3OE
		0.885282	0.510731		0.736935	3.68945
		0.999327	0.548357		1.40567	2.86735
		1.11702	0.531852		0.97	2.51381
Figure_5e
Figure_5f
			WT					FI3KO							WT					FI3OE
		iWAT	1.09607	0.949427	0.954587	0.8	1.2	0.51291	0.758	0.87144	0.6	0.7		iWAT	1.21666	1.11701	0.757673	0.6	1.2	1.62669	2.2947	1.98737	1.9	2
		eWAT	1.27404	1.00976	1.1285	0.9	1.01	0.70069	0.577419	0.4133	0.6	0.4		eWAT	1.15341	1.03471	0.716204	0.9	1	3.23468	2.13912	3.33734	3	2.2
		BAT	0.950438	1.0233	1.03045	1	0.98	0.774542	0.689869	0.592992	0.6	0.5		BAT	0.857637	1.32417	0.853216	1.1	0.8	1.9	2.1	2.6	2	1.8
Figure_5h
Figure_5i

## Sheet: Figure_6
Figure_6a
	POHSA				PAHSA				OAHSA
		WT	FI3KO			WT	FI3KO			WT	FI3KO
		0.095337	0.432891			0.872801	1.8756			0.052018	0.222051
		0.171644	0.42484			1.04249	1.72205			0.066514	0.219577
		0.100122	0.450222			0.890227	2.25868			0.052216	0.2595
		0.124918	0.552126			0.902474	2.24068			0.06407	0.277209
		0.084956	0.413552			0.627135	2.50641			0.047878	0.161978
		0.104266	0.441982			0.662402	2.0764			0.057879	0.158075
		0.04713	0.427027			0.502659	2.46831			0.04275	0.197176
		0.065375	0.615285			0.492393	2.69945			0.048784	0.235204
		0.057004	0.376763			0.550524	2.03244			0.052042	0.20379
		0.084475	0.473785			0.571553	2.23393			0.053237	0.254103
		0.073894	0.296025			0.652382	1.59098			0.059693	0.173686
		0.08168	0.404192			0.545958	1.76978			0.070939	0.237269
Figure_6b
	POHSA				PAHSA				OAHSA
		WT	FI3OE			WT	FI3OE			WT	FI3OE
		0.175307	0.025905			0.992161	0.244942			0.123543	0.039376
		0.196921	0.030137			0.925139	0.284301			0.103076	0.04124
		0.223968	0.056346			1.11908	0.421383			0.111705	0.061309
		0.257156	0.058965			1.16623	0.364589			0.121482	0.047848
		0.149153	0.027293			0.878349	0.25873			0.126159	0.061821
		0.198785	0.026759			0.866525	0.220384			0.143277	0.05962
		0.111086	0.028541			0.624189	0.282277			0.168377	0.069392
		0.120458	0.027945			0.551901	0.253962			0.166734	0.050542
		0.132131	0.071554			0.740815	0.43872			0.274052	0.057881
		0.190698	0.094788			0.735398	0.449549			0.220643	0.059016
		0.161233	0.041449			0.960084	0.332236			0.123379	0.044037
		0.186202	0.062433			0.875518	0.337111			0.100952	0.041254
Figure_6c
	POHSA				PAHSA				OAHSA
		WT	FI3KO			WT	FI3KO			WT	FI3KO
		3.35332	3.48138			104.294	835.452			62.103	181.28
		0.53466	9.56804			103.479	725.444			50.5913	164.967
		2.09177	7.20996			100.352	692.88			80.0767	145.642
		0.79845	5.49527			99.0856	686.285			59.3572	160.605
		0.872891	7.68228			95.3504	679.448			76.8006	84.9703
		1.13318	9.20661			94.3811	618.506			61.7082	277.577
		1.39438	11.5468			91.0803	575.01			101.16	425.429
		2.03633	3.47327			89.196	526.806			127.552	162.453
		0.742008	8.36369			88.3403	525.384			63.3047	142.74
			5.05709				489.054				50.6793
Figure_6d
	POHSA				PAHSA				OAHSA
		WT	FI3KO			WT	FI3KO			WT	FI3KO
		4.80502	3.3497			464.285	166.919			58.0619	200.222
		7.11311	2.36229			461.611	163.786			93.5208	107.161
		2.56181	1.43537			407.524	138.579			35.6234	69.7041
		5.02139	4.32173			305.258	134.786			804.195	165.701
		5.7475	2.35408			238.083	130.208			403.793	74.3084
		5.34117	1.79731			218.97	125.946			348.034	330.039
		0.416777	1.06201			209.681	125.936			106.276	89.1298
		0.745778	2.20179			176.312	119.697			59.3289	176.411
		2.39502	1.60316			175.645	107.182			129.541	105.506
		2.6163	1.28542			167.207	107.118			124.904	28.4279

## Sheet: Figure_7
Figure_7b
			WT							FI3KO
		AAV-GFP	48	44.6	43.6	42.4	44	45.6	47.8	46	46	44.8	45	46	43	41
		AAV-AIG1	43.4	42.5	48.3	45.7	43	40	45.4	48	47.8	44.6	51.3	46	43	45
Figure_7c
		Time	WT+AAV-GFP							FI3KO+AAV-GFP							WT+AAV-AIG1							FI3KO+AAV-AIG1
		0	232	265	225	203	191	207	271	208	209	247	173	210	221	284	282	208	211	252	273	246	211	281	276	262	251	235	202	210
		15	174	159	161	214	200	160	150	157	113	107	109	190	172	139	201	181	198	175	247	216	180	240	230	194	210	211	180	190
		30	165	141	155	100	101	144	160	112	76	66	73	151	144	104	178	180	160	160	129	179	150	196	199	160	160	171	168	120
		60	180	174	120	102	140	163	178	126	96	58	112	170	143	95	158	200	150	150	200	169	231	166	173	210	180	161	187	201
		90	195	205	116	180	140	199	238	152	177	120	162	178	150	110	180	190	220	180	220	189	201	232	150	208	187	182	165	246
		120	200	190	210	240	280	232	157	191	200	160	180	240	203	127	260	240	210	230	250	231	247	221	210	240	240	210	200	216
		AAC
			WT							FI3KO
		AAV-GFP	13687	14235	18180	16957	16695	14467	13282	18360	19837	23317	20505	14137	16687	21390
		AAV-AIG1	12825	12375	13597	14535	10995	12682	11677	10627	13162	11385	12757	13785	14445	12225
Figure_7d
		Time	WT+AAV-GFP							FI3KO+AAV-GFP							WT+AAV-AIG1							FI3KO+AAV-AIG1
		0	0.89	1.23	0.65	1.1	0.56	1.5	0.31	0.81	0.54	1.4	1.64	1	1.2	0.87	1	0.64	0.89	0.71	0.78	0.66	0.84	0.54	0.64	0.65	0.71	1.29	1.87	0.91
		15	2.31	2.9	3.1	1.67	2.8	1.98	2.4	1.87	1.29	2.9	2.1	1.4	1.88	1.74	2.92	2.51	2.85	2.11	3.67	3.5	3.89	3.5	3.78	3.6	2.43	2.31	2.7	2.81
		30	1.32	1.81	2	2.1	1.1	1.3	1.9	1.2	0.6	1.25	1.26	1.4	0.91	1.9	1.5	1.98	1.87	2.01	2.56	3.21	1.68	3.3	2.3	1.5	1.9	1.89	2.3	2.6
Figure_7e
		Time	WT+AAV-GFP							FI3KO+AAV-GFP							WT+AAV-AIG1							FI3KO+AAV-AIG1
		0	114	139	182	182	139	156	166	147	165	200	142	177	194	153	147	165	200	142	177	194	153	139	182	182	139	156	166	139
		15	272	326	298	328	280	310	310	259	316	311	235	270	252	232	379	336	261	335	318	352	332	326	368	338	380	310	310	326
		30	284	269	263	263	345	275	269	214	210	294	277	287	242	224	314	310	294	377	287	342	324	349	263	243	325	375	369	349
		60	268	251	294	194	252	234	224	245	253	231	181	221	210	181	285	253	261	351	240	250	281	251	294	294	252	284	314	251
		90	211	250	167	167	176	275	156	219	243	174	146	185	171	172	219	243	274	256	185	171	172	250	167	167	276	175	156	250
		120	204	109	153	153	141	194	170	168	192	173	140	181	169	165	168	192	173	140	181	169	165	209	153	153	141	194	170	109
		AUC
			WT							FI3KO
		AAV-GFP	28755	28650	27878	25328	27960	30188	25898	26243	28463	27525	22733	26730	24645	22733
		AAV-AIG1	31493	31013	30675	34883	28020	29595	29483	31950	28928	28028	32010	30938	30848	30450
Figure_7f

## Sheet: Figure_8
Figure_8c
	Time	WT+Vehicle										FI3OE+Vehicle										WT+ABD-110										FI3OE+ABD-110
	0	276	265	168	256	170	241	184	255	185	198	257	199	217	205	274	219	218	207	197	265	184	199	212	204	203	207	193	215	198	225	191	194	217	218	223	207	249	198	232	206
	15	152	140	159	126	151	109	170	197	167	185	189	184	166	201	142	221	168	208	165	162	96	177	150	157	125	165	153	149	163	167	129	137	104	147	147	174	161	139	132	136
	30	115	109	109	96	95	104	113	146	115	126	182	112	152	116	115	128	122	142	186	124	78	100	77	117	95	101	110	94	91	115	54	105	124	93	113	102	109	127	109	104
	60	172	105	91	123	120	108	81	171	132	103	140	120	142	111	130	180	150	141	189	143	76	71	91	107	51	99	66	99	75	151	79	88	100	50	103	112	84	150	94	114
	90	184	120	109	121	118	138	108	181	164	119	160	178	150	182	130	185	161	133	190	166	120	118	130	151	111	65	120	92	110	106	120	92	110	60	90	153	107	114	104	145
	120	112	146	125	140	189	191	187	283	228	176	176	189	210	190	155	165	181	190	191	182	152	127	233	149	163	116	223	124	169	177	208	165	218	116	204	159	146	160	186	171
		WT										FI3OE
	Vehicle	8702	8520	10027	8610	8347	7972	9052	9042	8220	7605	3502	5452	4552	5197	7102	5737	5055	5062	7627	4792
	ABD-110	11265	10027	12302	11507	12160	11040	12857	10447	9937	13855	10327	10252	12452	13027	11730	12207	12345	13252	9097	12740
Figure_8d
	Time	WT+Vehicle										FI3OE+Vehicle										WT+ABD-110										FI3OE+ABD-110
	0	110	201	117	173	124	147	199	124	145	158	142	178	155	135	165	105	152	117	187	162	138	175	116	147	132	237	107	170	147	181	158	153	158	153	149	128	174	140	134	115
	15	235	293	219	323	206	249	245	286	294	312	358	334	274	236	260	331	278	312	367	339	237	248	187	245	203	370	275	262	228	311	280	290	269	290	270	228	267	265	231	237
	30	218	281	189	270	269	228	277	265	236	256	221	320	258	210	356	326	256	317	274	312	220	210	168	232	241	253	220	214	246	210	255	189	253	240	232	226	237	172	251	213
	60	183	207	172	224	209	310	218	207	250	291	208	267	265	295	284	281	220	234	289	211	158	149	167	194	233	235	194	218	158	231	208	198	230	228	201	166	188	148	201	147
	90	191	180	156	200	159	244	148	198	246	221	258	286	181	210	186	200	277	179	230	166	135	202	178	196	186	148	144	239	206	200	232	192	240	192	176	149	175	155	179	110
	120	195	204	158	177	156	180	136	205	152	168	182	169	162	173	182	176	180	158	271	148	115	180	171	172	176	108	123	215	175	200	199	235	158	235	136	114	159	144	169	170
		WT										FI3OE
	Vehicle	20400	21895	20625	20593	19453	20288	21420	16408	17968	19505	28118	32670	26888	27023	29978	30158	28680	27450	32708	26850
	ABD-110	19055	16988	14370	15278	15668	13130	14863	16955	15603	16678	17308	14975	17383	13023	13738	17625	13918	18145	14053	19470
Figure_8e
	Time	WT+Vehicle										FI3OE+Vehicle										WT+ABD-110										FI3OE+ABD-110
	0	0.5	1.1	0.6	0.7	0.8	0.4	1.2	1.3	0.9	1.2	1.1	0.7	0.6	0.5	1.1	0.5	1.2	0.6	0.9	1.2	0.6	0.7	1.1	1.3	0.8	0.9	1	0.5	0.4	0.6	0.6	0.7	0.8	1.1	0.5	1.2	0.5	0.8	0.9	1.1
	15	2.7	2.9	3	2.4	1.5	2.1	1.6	1.9	2.3	2.7	3.2	3.2	2.5	2.7	2.5	2.1	3	2.5	2.6	3	2.3	1.9	2.1	2.4	1.9	1.8	2.1	1.5	1.7	2.2	2.1	2.4	2.5	1.9	1.8	1.6	2.4	1.2	1.6	1.8
	30	1.5	1.6	1.9	2	2.5	1.6	1.7	1.1	1	1.4	2.5	1.5	2.6	2.8	2.9	1.7	2.2	1.5	1.6	1.9	1.3	1.6	1.9	1.5	1.3	1.4	1.9	1.2	1.4	1.6	1.1	1.9	1.8	1.5	1.4	1.7	1.4	1.3	2	1.9
Figure_8f
	BAT
			WT							FI3OE
		Vehicle	980	1000	1100	895	1051	980	801	658	756	701	631	789	810	632
		ABD-110	1300	1421	1002	1234	1452	1389	1324	1356	1526	1423	1108	1238	1108	1289
	iWAT
			WT							FI3OE
		Vehicle	56	58	67	69	52	49	70	41	43	42	38	39	46	45
		ABD-110	69	73	75	85	79	84	89	88	76	75	83	81	82
	eWAT
			WT							FI3OE
		Vehicle	105	103	89	82	98	95	80	77	78	56	51	69	68	62
		ABD-110	123	119	134	129	141	109	118	136	139	149	138	120	110	108
	Quad muscle
			WT							FI3OE
		Vehicle	369	372	359	361	379	360	358	279	280	320	289	298	279	310
		ABD-110	391	389	410	409	423	418	421	423	412	408	398	428	389	379
	Heart
			WT							FI3OE
		Vehicle	290	280	270	269	277	290	260	200	178	210	230	189	176	189
		ABD-110	320	330	309	361	289	350	341	350	361	359	323	379	321	320
Figure_8g
	POHSAs		WT												FI3OE
		DMSO	0.128899	0.125443	0.147945	0.209488	0.242134	0.202065	0.188846	0.223804	0.080089	0.107499	0.098654	0.125547	0.053765	0.049274	0.043581	0.041894	0.047763	0.043818	0.043544	0.026033	0.067491	0.051766	0.036391	0.050149
		ABD	0.98867	1.03628	0.776568	0.744217	0.878763	1.0075	0.750711	0.980431	0.572065	0.925957	0.507701	0.341209	0.558365	1.1144	0.694674	0.747118	0.614295	0.768906	0.582733	0.899817	0.684347	0.825454	0.656997	0.629546
	PAHSAs		WT												FI3OE
		DMSO	0.776647	0.660419	0.744727	1.16564	1.06872	1.10053	1.09552	1.13624	0.682727	0.69842	0.72742	0.808222	0.448776	0.44134	0.38604	0.241583	0.278951	0.267668	0.379184	0.735759	0.458377	0.309098	0.352639	0.301395
		ABD	3.97268	4.13223	3.71285	3.16471	3.59462	3.47737	2.84267	3.19482	2.3196	2.65367	1.82661	1.64922	2.7641	4.30274	3.22494	3.71544	2.99971	3.86147	2.81504	4.26173	2.88472	3.0535	2.87954	2.62566
	OAHSAs		WT												FI3OE
		DMSO	0.238646	0.212253	0.213548	0.187214	0.213954	0.265595	0.224346	0.25287	0.16373	0.179939	0.176994	0.229595	0.0786586	0.0910499	0.0927973	0.0843201	0.0934002	0.0940168	0.120084	0.118548	0.169658	0.102537	0.101811	0.106616
		ABD	0.733808	0.862769	0.872515	0.760261	0.834924	0.708654	0.710001	0.546585	0.499998	0.512776	0.519927	0.481625	0.616912	0.801874	0.608988	0.830456	0.642031	0.601098	0.593415	0.733912	0.542032	0.502558	0.560184	0.51479

## Sheet: Supplemental Figure_1
S_1a
		WT						FI3KO
	Irf3	1.1	0.6	1	1.2	0.8	1.4	0.1	0.3	0.2	0.01	0.2	0.1
	Ccl5	1.40973	0.64536	0.99939	0.94751	0.76138	1.23722	0.06802	0.06198	0.11248	0.12851	0.07398	0.07116
	Ifit1	1.08195	0.26531	1.73225	1.37041	0.58679	1.04086	0.06139	0.05017	0.04315	0.06478	0.04414	0.05076
	Isg15	1.06794	0.33148	1.32216	1.58571	0.6256	1.06935	0.11626	0.09443	0.10207	0.12031	0.09419	0.0994
S_1b
		WT						FI3KO
	Ap2	0.92377	0.92587	1.00216	1.04774	1.05888	1.04682	0.70704	0.81936	1.00986	0.99579	1.06635	0.9056
	Adipoq	0.93466	0.90925	1.01754	1.0614	1.05171	1.02764	0.8361	0.85897	0.97182	1.03426	0.91935	0.88555
	Ppar2	0.87612	0.92867	1.04199	1.08201	1.07495	1.00577	0.75057	0.78232	0.97629	0.87108	1.01111	0.88612
	Ppargc1a	0.93935	0.91861	0.99121	1.12229	1.15749	0.88798	0.99676	0.93624	1.17119	0.97019	1.21805	1.15233
	Cebpa	0.92095	0.94037	0.90583	1.0941	1.07763	1.12644	0.94429	0.99901	1.04946	1.10899	1.19156	1.01016
S_1c
		WT					FI3KO
	Control	41	45	43	39	42	45	43	37	35	41
	Insulin	24	25	23	20	19	18	20	19.8	17.8	17
S_1d		Basal								Insulin
	0	3.56	3.12	2.39	5.63	2.65	3.21	4.12	3.98	18.89	23.21	21.21	19.65	17.98	24.21	20.1	19.6
	2.5	4.58	2.89	3.89	4.53	3.15	2.56	2.89	2.87	16.54	13.21	14.32	11.23	15.65	14.32	13.2	11.2
	5	3.45	2.87	2.98	5.52	3.89	3.89	2.8	2.56	11.23	10.23	12.1	9.87	13.21	8.63	14.23	12.1
S_1e
	p-IRF3										IRF3
S_1f
				Basal								Insulin
		shScr	Poly I:C -	3.48	3.15	4.56	3.48	3.56	4.58	3.45	3.48	17.89	21.31	19.87	22.31	17.98	24.21	20.1	19.6
			Poly I:C +	4.96	3.89	5.96	3.15	3.12	2.89	2.87	3.15	12.3	11.9	13.4	12.1	10.9	14.3	13.9	12.1
		shIrf3	Poly I:C -	3.96	4.12	6.56	4.56	2.39	3.89	2.98	4.56	26.5	25.9	24.5	28.7	29.1	26.5	26.1	28.2
			Poly I:C +	4.12	3.98	4.98	4.12	5.63	4.53	5.52	3.48	18.1	17.6	16.9	15.9	20.1	22.3	23.1	18
S_1g			Basal								Insulin
	Poly I:C	0	11.2	8.9	6.7	9	11.6	7.5	8.9	6.7	23.2	24.1	25	20.6	22.1	23.1	24.5	20.9
		2.5	9	8.7	7.6	7.9	6.9	5.6	8.7	7.6	19	18.9	17	17.6	18.5	19.1	17.8	18.9
		5	8	6.7	5.6	6.9	6.7	5	6.7	7.6	13.5	15.1	14.5	15.4	16.1	13.2	14.1	14.2
S_1h
	p-IRF3										IRF3
S_1i
				Basal								Insulin
		shScr	Poly I:C -	11.2	9	8	9	8.7	7.6	5.1	9	22	23.1	24	25	19.1	21.2	22.1	23.4
			Poly I:C +	8.9	8.7	6.7	8	6.7	5.6	6.8	8	13.5	14.1	14	13	12	15	13.6	12.1
		shIrf3	Poly I:C -	6.7	7.6	5.6	9	5.6	7.5	5	9	28.1	27.8	29.5	26.8	25.6	30	27.1	26.9
			Poly I:C +	9	7.9	6.9	7.9	6.9	5.6	4.7	7.9	21	25	23	24	19	18	23.9	22.8

## Sheet: Supplemental Figure_2
S_2a
		WT			FI3OE
	Irf3	1.1	0.9	1	2	2.5	3
	Ccl2	0.924699	1.08847	0.987014	1.55236	1.33723	1.59883
	Ccl5	1.47682	0.935115	0.588565	15.5187	8.05592	11.8019
	Ifit1	1.23478	0.926338	0.848684	9.29513	9.07898	8.38127
	Isg15	1.30279	0.910547	0.797647	7.62221	5.8099	6.14349
S_2b		WT			FI3OE
	Fabp4	0.865225	0.995103	1.13969	0.89133	0.919416	0.743868
	Adipoq	0.911887	0.98205	1.1252	0.934495	1.10804	0.833994
	Ppar2	0.926478	0.944522	1.18859	0.698613	0.92776	0.96607
	Ppargc1a	1.02389	0.903818	1.07229	0.92925	0.699229	0.944218
	Cebpa	0.89256	0.926731	1.18125	0.953793	0.805502	0.603036
S_2c
			WT					FI3OE
		Control	39	45	42	41	49	38	41	43	44	49
		Insulin	25	24	23	22	21	27	28	30	24	27

[truncated: 8 more sheets: Supplemental Figure_3, Supplemental Figure_4, Supplemental Figure_5, Supplemental Figure_6, Supplemental Figure_7, Supplemental Figure_8, Supplemental Figure_9, Supplemental Figure_10]
